# Supplementary material for: IDLDA: An Improved Diffusion Model for Predicting LncRNA–Disease Associations
Source: Front Genet. 2019 Dec 6;10:1259. doi: 10.3389/fgene.2019.01259 (PMC6909379; doi:10.3389/fgene.2019.01259)
Supplement: Supplementary Table 1 — List_of_lncRNA_disease_associations_of_lncRNAdisease. [file Table_1.xls]

## Sheet: Sheet1
116HG	Prader-Willi Syndrome
1B FGF-antisense transcripts	Endometriosis
4930503E24Rik	Ischemia/Reperfusion
51A	Alzheimer'S Disease
5730458M16Rik	Heart Failure
7SK	Aids
7SK	Cancer
7SK	Cardiac Hypertrophy
7SK	Gastric Cancer
7SL	Aids
7SL	Dermatomyositis
7SL	Leishmania
7SL	Polymyositis
A130040M12Rik	Cancer
AC002511.1	Enterovirus 72 Infection
ACTA2-AS1	Lung Adenocarcinoma
ADAMTS9-AS2	Glioma
AF086415	Nasopharyngeal Carcinoma
AFAP1-AS1	Barrett'S Esophagus
AIR	Alcoholic Liver Disease
AIR	Chronic Nonalcoholic Liver Disease
AIR	Hepatocelluar Carcinoma
AK023948	Papillary Thyroid Carcinoma
AK028007	Ischemia/Reperfusion
AK038798	Heart Failure
AK042766	Restless Legs Syndrome
AK044955	Heart Failure
AK049728	Heart Failure
AK056098	Nasopharyngeal Carcinoma
AK095147	Nasopharyngeal Carcinoma
AK137898	Heart Failure
AK139328	Ischemia/Reperfusion
AK143260	Cardiac Lineage
AK143294	Ischemia/Reperfusion
AK143693	Ischemia/Reperfusion
AK144081	Heart Failure
AK153778	Heart Failure
AK294004	Nasopharyngeal Carcinoma
Alg2	Ischemia/Reperfusion
Alu lncRNAs	Macular Degeneration
ANRIL	Atherosclerosis
ANRIL	Cancer
ANRIL	Periodontitis
ANRIL	Prostat
anti-NOS2A	Glioblastoma
anti-NOS2A	Meningioma
AP000688.29	Enterovirus 71 Infection
AP5M1	Nasopharyngeal Carcinoma
ASFMR1	Fragile X Syndrome
ATP6V1G2-DDX39B	Dilated Cardiomyopathy
ATP6V1G2-DDX39B	Hcv
ATXN8OS	Human Spinocerebellar Ataxia Type 8
ATXN8OS	Spinocerebellar Ataxia Type 8
B1 SINE RNA	Brain Ischemia
B1 SINE RNA	Infection Of Mouse Minute Virus
B2 SINE RNA	Deleterious Effects In The Somatic Thymus Tissue
B2 SINE RNA	Infection Of Chicken Embryo Lethal Orphan Adenovirus
B2 SINE RNA	Infection Of Mouse Minute Virus
B2 SINE RNA	Pain
BACE1-AS	Alzheimer'S Disease
BACE1-AS	Inclusion Body Myositis
BANCR	Melanoma
BANCR	Non-Small Cell Lung Cancer
BC040587	Osteosarcoma
BCAR4	Breast Cancer
BCYRN1	Aging
BCYRN1	Alzheimer'S Disease
BCYRN1	Breast Cancer
BCYRN1	Cervical Cancer
BCYRN1	Lung Cancer
BCYRN1	Oesophagus Cancer
BCYRN1	Ovarian Cancer
BCYRN1	Parotid Cancer
BCYRN1	Tongue Cancer
BDNF-AS	Depression
BDNF-AS	Huntington'S Disease
BDNF-AS	Psychiatric Disease
BDNF-AS	Schizophrenia
BDNF-AS1	Obesity
BLACAT1	Bladder Cancer
BOK-AS1	Cancer
BOK-AS1	Testicular Cancer
BPESC1	Blepharophimosis Syndrome
BX118339	West Syndrome
C15orf2	Angelman Syndrome
C15orf2	Prader-Willi Syndrome
C1QTNF9B-AS1	Prostat
CASC2	Endometrial Cancer
CBR3-AS1	Carcinoma
CBR3-AS1	Prostat
CCAT1	Colorectal Cancer
CCAT1	Gastric Cancer
CCAT2	Ccat2
CCAT2	Non-Small Cell Lung Cancer
CCDC26	Glioma
CCND1	Tumor
CCND1 promoter-derived lncRNAs	Tls-Associated Pathological States
CDKN2B-AS1	Abdominal Aortic Aneurysm
CDKN2B-AS1	Acute Lymphoblastic Leukemia
CDKN2B-AS1	Alzheimer'S Disease
CDKN2B-AS1	Aortic Aneurysm
CDKN2B-AS1	Atherosclerosis
CDKN2B-AS1	Basal Cell Carcinoma
CDKN2B-AS1	Breast Cancer
CDKN2B-AS1	Cancer
CDKN2B-AS1	Cardiovascular Disease
CDKN2B-AS1	Coronary Artery Disease
CDKN2B-AS1	Coronary Disease
CDKN2B-AS1	Coronary Heart Disease
CDKN2B-AS1	Diabetes
CDKN2B-AS1	Endometriosis
CDKN2B-AS1	Esophageal Squamous Cell Cancer
CDKN2B-AS1	Familial And Sporadic Intracranial Aneurysms
CDKN2B-AS1	Frailty
CDKN2B-AS1	Gastric Cancer
CDKN2B-AS1	Glaucoma
CDKN2B-AS1	Glioma
CDKN2B-AS1	Hereditary Cutaneous Malignant Melanoma
CDKN2B-AS1	Intracranial Aneurism
CDKN2B-AS1	Ischemic Stroke
CDKN2B-AS1	Leukemia
CDKN2B-AS1	Melanoma
CDKN2B-AS1	Myocardial Infarction
CDKN2B-AS1	Nasopharyngeal Carcinoma
CDKN2B-AS1	Neural System Tumors Syndrome
CDKN2B-AS1	Neurofibromatosis Type 1
CDKN2B-AS1	Periodontitis
CDKN2B-AS1	Peripheral Artery Disease
CDKN2B-AS1	Plexiform Neurofibroma
CDKN2B-AS1	Prostat
CDKN2B-AS1	Stroke
CDKN2B-AS1	Tumor
CDKN2B-AS1	Type 2 Diabetes
CDKN2B-AS10	Stroke
CDKN2B-AS11	Stroke
CDKN2B-AS12	Glioma
CDKN2B-AS13	Plexiform Neurofibroma
CDKN2B-AS2	Coronary Heart Disease
CDKN2B-AS3	Intracranial Aneurism
CDKN2B-AS4	Cancer
CDKN2B-AS5	Type 2 Diabetes
CDKN2B-AS6	Neuroblastoma
CDKN2B-AS7	Acute Lymphoblastic Leukemia
CDKN2B-AS8	Melanoma
CDKN2B-AS9	Prostat
CECR3	Cat Eye Syndrome
CECR9	Cat Eye Syndrome
CHL1-AS2	Adolescent Idiopathic Scoliosis
CHRF	Cardiac Hypertrophy
CRNDE	Colorectal Cancer
CTBP1-AS	Prostat
D4Z4	Facioscapulohumeral Muscular Dystrophy
DANCR	Bone Diseases
DAOA-AS1	Bipolar Disorder
DAOA-AS1	Panic Disorder
DAOA-AS1	Schizophrenia
DAPK1	Pancreatic Ductal Adenocarcinoma
DBE-T	Facioscapulohumeral Muscular Dystrophy
DGCR5	Digeorge Syndrome
DGCR5	Huntington'S Disease
DGCR5	Velocardiofacial Syndrome
DISC2	Affective Disorders
DISC2	Autism Spectrum Disorder
DISC2	Bipolar Disorder
DISC2	Depression
DISC2	Major Depression
DISC2	Schizophrenia
DLEU1	Chronic Lymphocytic Leukemia
DLEU2	Chronic Lymphocytic Leukemia
DLEU2	Lymphocytic Leukemia
DLEU2	Lymphoma
DLEU2	Myeloma
DLG2AS	Schizophrenia
DLX6-AS1	Split Hand/Split Foot Malformation Disorder
DMPK	Myotonic Dystrophy Type 1
DMPK 3'UTR	Heart Failure
DNM3OS	Ovarian Cancer
DQ786243	Crohn'S Disease
Dreh	Hepatocelluar Carcinoma
DSCAM-AS1	Adolescent Idiopathic Scoliosis
DSCAM-AS1	Breast Cancer
ENSG00000135253.9	Hereditary Haemorrhagic Telangiectasia
ENSG00000147753.5	Hereditary Haemorrhagic Telangiectasia
ENSG00000196096.3	Hereditary Haemorrhagic Telangiectasia
ENSG00000197251.3	Hereditary Haemorrhagic Telangiectasia
ENSG00000203325.3	Hereditary Haemorrhagic Telangiectasia
ENSG00000206129.3	Hereditary Haemorrhagic Telangiectasia
ENSG00000215231.3	Hereditary Haemorrhagic Telangiectasia
ENSG00000215374.4	Hereditary Haemorrhagic Telangiectasia
ENSG00000215808.2	Hereditary Haemorrhagic Telangiectasia
ENSG00000226496.1	Hereditary Haemorrhagic Telangiectasia
ENSG00000229563.1	Hereditary Haemorrhagic Telangiectasia
ENSG00000230133.1	Hereditary Haemorrhagic Telangiectasia
ENSG00000230544.1	Hereditary Haemorrhagic Telangiectasia
ENSG00000231133.1	Hereditary Haemorrhagic Telangiectasia
ENSG00000231185.2	Hereditary Haemorrhagic Telangiectasia
ENSG00000232021.2	Hereditary Haemorrhagic Telangiectasia
ENSG00000232046.1	Hereditary Haemorrhagic Telangiectasia
ENSG00000232956.3	Hereditary Haemorrhagic Telangiectasia
ENSG00000233154.1	Hereditary Haemorrhagic Telangiectasia
ENSG00000233251.3	Hereditary Haemorrhagic Telangiectasia
ENSG00000235285.1	Hereditary Haemorrhagic Telangiectasia
ENSG00000237036.3	Hereditary Haemorrhagic Telangiectasia
ENSG00000237548.1	Hereditary Haemorrhagic Telangiectasia
ENSG00000240453.1	Hereditary Haemorrhagic Telangiectasia
ENSG00000241269.1	Hereditary Haemorrhagic Telangiectasia
ENSG00000245910.3	Hereditary Haemorrhagic Telangiectasia
ENSG00000248176.1	Hereditary Haemorrhagic Telangiectasia
ENSG00000249364.1	Hereditary Haemorrhagic Telangiectasia
ENSG00000249772.1	Hereditary Haemorrhagic Telangiectasia
ENSG00000250195.1	Hereditary Haemorrhagic Telangiectasia
ENSG00000250608.1	Hereditary Haemorrhagic Telangiectasia
ENSG00000254154.3	Hereditary Haemorrhagic Telangiectasia
ENSG00000255471.1	Hereditary Haemorrhagic Telangiectasia
ENSG00000256218.1	Hereditary Haemorrhagic Telangiectasia
ENSG00000259150.1	Hereditary Haemorrhagic Telangiectasia
ENSG00000259334.1	Hereditary Haemorrhagic Telangiectasia
ENSG00000259484.1	Hereditary Haemorrhagic Telangiectasia
ENSG00000259758.1	Hereditary Haemorrhagic Telangiectasia
ENSG00000263753.1	Hereditary Haemorrhagic Telangiectasia
ENSG00000264772.1	Hereditary Haemorrhagic Telangiectasia
ENSG00000266952.1	Hereditary Haemorrhagic Telangiectasia
ENSMUST00000022467	Heart Failure
ENSMUST00000041159	Heart Failure
ENSMUST00000117372	Heart Failure
ENSMUST00000117393	Heart Failure
ENSMUST00000119855	Heart Failure
ENSMUST00000120925	Heart Failure
ENSMUST00000127230	Heart Failure
ENSMUST00000127429	Heart Failure
ENSMUST00000130025	Heart Failure
ENSMUST00000142855	Heart Failure
ENSMUST00000143888	Heart Failure
ENSMUST00000151138	Ischemia/Reperfusion
ENSMUST00000160947	Heart Failure
ENSMUST00000167632	Heart Failure
ENST00000513542	Ventricular Septal Defects
EPB41L4A-AS1	Cancer
ESCCAL-1	Esophageal Squamous Cell Cancer
ESCCAL-5	Esophageal Squamous Cell Cancer
ESRG	Embryonal Carcinoma
ESRG	Intracranial Aneurism
FADS1	Lipid Metabolism Disorder
Fendrr	Heart Failure
FGF10-AS1	Ventricular Septal Defects
FMR4	Fragile X Syndrome
FMR4	Fragile X-Associated Tremor And Ataxia Syndrome
FMR5	Fragile X Syndrome
FMR5	Fragile X-Associated Tremor And Ataxia Syndrome
FMR6	Fragile X Syndrome
FMR6	Fragile X-Associated Tremor And Ataxia Syndrome
GAS5	Autoimmune Disease
GAS5	B-Cell Neoplasms
GAS5	Breast Cancer
GAS5	Cancer
GAS5	Kidney Cancer
GAS5	Lymphoma
GAS5	Melanoma
GAS5	Prostat
GAS5	Systemic Lupus Erythaematosus
GAS5	Tumor
GDNFOS	Alzheimer'S Disease
GHET1	Gastric Cancer
Gm12839	Heart Failure
Gm20748	Cardiovascular Disease
Gm6644	Heart Failure
GNAS-AS1	Pseudohypoparathyroidism Type Ib
H19	Adrenocortical Carcinomas
H19	Atherosclerosis
H19	Beckwith-Wiedemann Syndrome
H19	Biparental Complete Hydatidiform Moles
H19	Bladder Cancer
H19	Breast Cancer
H19	Cancer
H19	Cervical Cancer
H19	Choricarcinoma
H19	Chronic Myeloproliferative Disorders
H19	Colon Cancer
H19	Congenital Hyperinsulinism
H19	Esophageal Squamous Cell Cancer
H19	Gastric Cancer
H19	Germ Cell Tumor
H19	Gestational Choriocarcinoma
H19	Gestational Trophoblastic Diseases
H19	Glioblastoma
H19	Glioma
H19	Growth Restriction
H19	Hematopoiesis
H19	Hepatocelluar Carcinoma
H19	Hyperhomocysteinemia
H19	Infertility
H19	Kidney Cancer
H19	Liver Cancer
H19	Lung Cancer
H19	Marek'S Disease
H19	Medulloblastoma
H19	Melanoma
H19	Meningioma
H19	Mullerian Aplasia
H19	Myeloproliferative Polycythaemia Vera
H19	Neural Tube Defects
H19	Neuroblastoma
H19	Obesity
H19	Ovarian Cancer
H19	Pheochromocytoma
H19	Pituitary Adenoma
H19	Prader-Willi Syndrome
H19	Pre-Eclampsia
H19	Prostat
H19	Silver-Russell Syndrome
H19	Trophoblastic Tumor
H19	Tumor
H19	Wiedemann-Beckwith Syndrome
H19	Wilms' Tumor
HAR1A	Alzheimer'S Disease
HAR1A	Huntington'S Disease
HAR1A	Schizophrenia
HAR1B	Alzheimer'S Disease
HAR1B	Huntington'S Disease
HAR1B	Schizophrenia
HCP5	Aids
HEIH	Hepatocelluar Carcinoma
HELLPAR	Extravillous Trophoblast
HIF1A-AS1	Kidney Cancer
HIF1A-AS1	Renal Cancer
HIF1A-AS2	Kidney Cancer
HI-LNC25	Type 2 Diabetes
HLA-AS1	Aids
HLA-AS1	Liver Injury
HLA-AS1	Multiple Sclerosis
HLA-AS1	Psoriasis
HNF1A-AS1	Adenocarcinoma
HNF1A-AS1	Oesophageal Adenocarcinoma
HOTAIR	B-Cell Neoplasms
HOTAIR	Breast Cancer
HOTAIR	Cancer
HOTAIR	Cervical Cancer
HOTAIR	Colon Cancer
HOTAIR	Colorectal Cancer
HOTAIR	Endometrial Cancer
HOTAIR	Epithelial Ovarian Cancer
HOTAIR	Esophageal Squamous Cell Cancer
HOTAIR	Gastric Cancer
HOTAIR	Gastrointestinal Cancer
HOTAIR	Hepatocelluar Carcinoma
HOTAIR	Laryngeal Squamous Cell Carcinoma
HOTAIR	Liver Cancer
HOTAIR	Lung Adenocarcinoma
HOTAIR	Lung Cancer
HOTAIR	Nasopharyngeal Carcinoma
HOTAIR	Non-Small Cell Lung Cancer
HOTAIR	Oesophageal Squamous Cell Carcinoma
HOTAIR	Oral Squamous Cell Carcinoma
HOTAIR	Pancreas Cancer
HOTAIR	Rheumatoid Arthritis
HOTAIR	Small Cell Lung Cancer
HOTAIR	Tumor
HOTTIP	Hepatocelluar Carcinoma
HTTAS	Huntington'S Disease
HTTAS_v1	Huntington'S Disease
HULC	Hepatic Colorectal Metastasis
HULC	Hepatocelluar Carcinoma
HULC	Liver Cancer
HYMAI	Transient Neonatal Diabetes Mellitus
IFNG-AS1	Multiple Sclerosis
IGF2-AS	Hepatocelluar Carcinoma
IGF2-AS	Prostat
IGF2-AS	Type 1 Diabetes
IGF2-AS	Wilms' Tumor
IPW	Prader-Willi Syndrome
Kcna2 antisense RNA	Neuropathic Pain
KCNQ1DN	Aging
KCNQ1DN	Wilms' Tumor
KCNQ1OT1	Beckwith-Wiedemann Syndrome
KCNQ1OT1	Colorectal Cancer
KCNQ1OT1	Hepatocelluar Carcinoma
KCNQ1OT1	Kidney Cancer
KRAS1P	Cancer
KUCG1	Duchenne Muscular Dystrophy
LALR	Hepatocelluar Carcinoma
LDMAR	Photoperiod-Sensitive Male Sterility
LINC00032	Melanoma
LINC00162	Narcolepsy
LINC00271	Schizophrenia
LINC00271	Type 2 Diabetes
LINC00299	Intellectual And Developmental Disability
LINC00312	Nasopharyngeal Carcinoma
Linc00963	Prostat
LINC01262	Parkinson'S Disease
LINCMD1	Duchenne Muscular Dystrophy
LincRNA-p21	Lung Cancer
LincRNA-p21	Colorectal Cancer
lincRNA-p21	P53-Associated Pathological States
LincRNA-p21	Tumor
LIPCAR	Heart Failure
lnc-AL355149.1-1	Nasopharyngeal Carcinoma
lnc-C22orf32-1	Nasopharyngeal Carcinoma
lncRNA-ATB	Hepatocelluar Carcinoma
LncRNA-LALR1	Liver Cancer
lncRNA-LET	Tumor
lncRNA-MVIH	Hepatocelluar Carcinoma
lncRNA-MVIH	Non-Small Cell Lung Cancer
lnc-ZNF674-1	Nasopharyngeal Carcinoma
LOC102635190	Heart Failure
LOC389023	Psychiatric Disease
Loc554202	Breast Cancer
LOC728606	Prostat
LSAMP-AS3	Osteosarcoma
LSINCT5	Breast Cancer
LSINCT5	Ovarian Cancer
MALAT1	B-Cell Neoplasms
MALAT1	Bladder Cancer
MALAT1	Breast Cancer
MALAT1	Cancer
MALAT1	Cervical Cancer
MALAT1	Colon Cancer
MALAT1	Colorectal Cancer
MALAT1	Decreased Myogenesis
MALAT1	Diabetes
MALAT1	Endometrial Cancer
MALAT1	Gallbladder Cancer
MALAT1	Hepatocelluar Carcinoma
MALAT1	Kidney Cancer
MALAT1	Laryngeal Squamous Cell Carcinoma
MALAT1	Liver Cancer
MALAT1	Lung Adenocarcinoma
MALAT1	Lung Cancer
MALAT1	Nasopharyngeal Carcinoma
MALAT1	Neuroblastoma
MALAT1	Non-Small Cell Lung Cancer
MALAT1	Osteosarcoma
MALAT1	Pancreas Cancer
MALAT1	Prostat
MALAT1	Small Cell Lung Cancer
MALAT1	Tdp-43-Associated Pathological States
MALAT1	Tumor
MALAT1	Uterus Cancer
MAP3K14	Pancreatic Ductal Adenocarcinoma
MEG3	Acute Myeloid Leukemia
MEG3	Bladder Cancer
MEG3	Breast Cancer
MEG3	Cancer
MEG3	Chronic Myeloid Leukemia
MEG3	Colon Cancer
MEG3	Gastric Cancer
MEG3	Glioma
MEG3	Hepatocelluar Carcinoma
MEG3	Heroin Abuse
MEG3	Huntington'S Disease
MEG3	Kidney Cancer
MEG3	Lung Cancer
MEG3	Meningioma
MEG3	Myelodysplastic Syndrome
MEG3	Neuroblastoma
MEG3	Nonfunctioning Pituitary Adenomas
MEG3	Pituitary Adenoma
MEG3	Prostat
MEG3	Tumor
MEG3	Type 1 Diabetes
MESTIT1	Silver-Russell Syndrome
MIAT	Cancer
MIAT	Drug Abuse
MIAT	Heroin Abuse
MIAT	Myocardial Infarction
MIAT	Schizophrenia
MINA	Esophageal Squamous Cell Cancer
MINA	Gastric Cancer
MINA	Hepatocelluar Carcinoma
MINA	Lung Cancer
MIR100HG	Myopia
MIR155HG	Chronic Lymphocytic Leukemia
MIR17HG	Cancer
MIR17HG	Lymphoma
MIR17HG	Syndromic Developmental Defect
MIR31HG	Breast Cancer
MIR7-3HG	Hepatocelluar Carcinoma
MKRN3-AS1	Prader-Willi Syndrome
MYCNOS	Neuroblastoma
NAMA	Papillary Thyroid Carcinoma
ncRAN	Neuroblastoma
NDM29	Neuroblastoma
NEAT-1	Aids
NEAT-1	Amyotrophic Lateral Sclerosis
NEAT-1	Frontotemporal Lobar Degeneration
NEAT-1	Huntington'S Disease
NEAT-1	Intrauterine Growth Restriction
NEAT-1	Tdp-43-Associated Pathological States
NEAT-1	Oral Squamous Cell Carcinoma
np_17856	Progressive Kidney Injury
np_5318	Progressive Kidney Injury
NPPA-AS1	Cardiovascular Disease
NPTN-IT1	Colorectal Cancer
NPTN-IT1	Hepatocelluar Carcinoma
NPTN-IT1	Squamous-Cell Lung Carcinomas
NRON	Down'S Syndrome
PAN	Kaposi'S Sarcoma
PANDA	P53-Associated Pathological States
PANDAR	Cancer
PCA3	Prostat
PCAT1	Cancer
PCAT1	Prostat
PCGEM1	Prostat
PCNA-AS1	Tumor
PCNCR1	Prostat
PDZRN3-AS1	Type 2 Diabetes
PINC	Breast Cancer
PINK1-AS	Glucose Metabolism Disorder
PINK1-AS	Parkinson'S Disease
PISRT1	Blepharophimosis Syndrome
PPP3CB	Pancreatic Ductal Adenocarcinoma
PRINS	Psoriasis
PRNCR1	Prostat
PSORS1C3	Psoriasis
PTCSC	Papillary Thyroid Carcinoma
PTCSC3	Papillary Thyroid Carcinoma
PTENP1	Cancer
PTENP1	Prostat
PTENP1	Tumor
PTENpg1	Tumor
PTHLH	Brachydactyly
PVT1	Breast Cancer
PVT1	Burkitt'S Lymphomas
PVT1	Cancer
PVT1	Cleft Lip
PVT1	Diabetic Nephropathy
PVT1	Hodgkin'S Lymphoma
PVT1	Lymphoma
PVT1	Murine Plasmacytomas
PVT1	Ovarian Cancer
PVT1	Pancreas Cancer
PVT1	Prostat
PVT1	Renal Cancer
PVT1	Type 1 Diabetes
PVT1	Type 2 Diabetes
REST/CoREST-regulated lncRNAs	Huntington'S Disease
RMST	Rhabdomyosarcoma
RNA polymerase III-dependent lncRNAs	Diffuse Cerebral Hypomyelination With Cerebellar Atrophy And Hypoplasia Of The Corpus Callosum
RNA-a	Opitz–Kaveggia Syndrome
RNase MRP	Cartilage Hair Hypoplaisia
RP1-179N16.3	Nasopharyngeal Carcinoma
RP4-620F22.3	Enterovirus 74 Infection
RP5-843L14.1	Enterovirus 73 Infection
RRP1B	Cancer
RUNXOR	Hematopoietic Malignancies
SCAANT1	Spinocerebellar Ataxia Type 7
Scarb2	Heart Failure
SCHLAP1	Prostat
Sema3g	Ischemia/Reperfusion
SLC7A2-IT1A/B	Progressive Encephalopathy With Severe Infantile Anorexia
SNHG11	Obesity
SNHG16	Bladder Cancer
SNHG16	Colorectal Cancer
SNHG3	Alzheimer'S Disease
SNHG4	Myelodysplastic Syndrome
SNHG5	Lymphoma
SOX2-OT	Esophageal Squamous Cell Cancer
SOX2-OT	Alzheimer'S Disease
SOX2-OT	Neurodevelopmental Syndromes Associated With The Sox2 Locus
Sox4	Ischemia/Reperfusion
SPRY4-IT1	Esophageal Squamous Cell Cancer
SPRY4-IT1	Melanoma
SRA1	Breast Cancer
SRA1	Cardiomyopathy
SRA1	Human Dilated Cardiomyopathy
SRA1	Ovarian Cancer
SRA1	Uterus Cancer
Srsf9	Ischemia/Reperfusion
SUMO1P3	Gastric Cancer
TC0100223	Cancer
TC0101441	Cancer
TC0101686	Cancer
TCL6	Leukemia
TCL6	Lymphoma
TDRG1	Testicular Cancer
TERC	Dyskeratosis Congenita
TERC	Prostat
TERRA	Cancer
THRIL	Kawasaki Disease
TINCR	Squamous Cell Carcinoma
TRAF3IP2-AS1	Schizophrenia
Trp53cor1	Cancer
Trp53cor1	Colorectal Cancer
Trp53cor1	Tumor
Trpm3	Heart Failure
T-UCRs	Neuroblastoma
TUG1	B-Cell Neoplasms
TUG1	Bladder Cancer
TUG1	Huntington'S Disease
TUG1	Non-Small Cell Lung Cancer
TUSC8	Cervical Cancer
U1 spliceosomal lncRNA	Parkinson'S Disease
Ube3a-as	Angelman Syndrome
UBE3A-AS1	Angelman Syndrome
UBE3A-AS1	Prader-Willi Syndrome
UBE3A-ATS	Angelman Syndrome
uc.115-	Heart Failure
uc.184+	Heart Failure
UCA1	Bladder Cancer
UCA1	Oral Squamous Cell Carcinoma
UCA1	Pancreaticobiliary Maljunction
UCA1	Squamous Carcinoma
UCA1	Tongue Squamous Cell Carcinomas
UCA1	Tumor
UCH1LAS	Parkinson'S Disease
VL30 LTRs	Hepatocelluar Carcinoma
WRAP53	Cancer
WRAP53	Dyskeratosis Congenita
WT1-AS	Acute Myeloid Leukemia
WT1-AS	Wilms' Tumor
Wt1os	Ischemia/Reperfusion
XIST	Bladder Cancer
XIST	Breast Cancer
XIST	Cancer
XIST	Female Cancers
XIST	Klinefelter'S Syndrome
XIST	Testicular Cancer
Yiya	Cancer
ZFAT-AS1	Autoimmune Disease
Zim3	Heart Failure
ZNFX1-AS1	Breast Cancer
ZNFX1-AS1	Ductal Carcinoma
PVT1	Gastric Cancer
LINC01133	Lung Squamous Cell Cancer
lnc-LCE5A-1	Head And Neck Squamous Cell Carcinoma
lnc-KCTD6-3	Head And Neck Squamous Cell Carcinoma
UCA1	Gastric Cancer
antisense to Uchl1 (AS Uchl1)	Parkinson'S Disease
SPRY4-IT1	Gastric Cancer
LOC728228	Lung Cancer
MALAT1	Glioblastoma
H19	Coronary Artery Disease
tumour suppressor candidate 7 (TUSC7)	Gastric Cancer
HIF1A-AS1	Cardiovascular Disease
UCA1	Hepatocellular Carcinoma
lncRNA-ATB	Colorectal Cancer
Arid2-IR	Renal Inflammation
TINCR	Gastric Cancer
NRON	Aids
MALAT2-activated long noncoding RNA	Gastric Cancer
DRAIC/PCAT29	Prostate Cancer, Bladder Cancer, Low-Grade Gliomas, Lung Adenocarcinoma, Stomach Adenocarcinoma, Renal Clear Cell Carcinoma, Hepatocellular Carcinoma, Skin Melanoma
DANCR	Postmenopausal Osteoporosis
MRAK052686	Nonalcoholic Fatty Liver Disease (Nafld)
Abhd11os	Neurodegenerative Diseases
MALAT1	Renal Cell Carcinoma (Rcc)
Androgen Receptor Coregulator CTBP1-AS	Polycystic Ovary Syndrome
long stress-induced non-coding transcript 5 (LSINCT5)	Gastric Cancer,Colorectal Cancer
NBAT-1	Neuroblastoma
prostate cancer gene expression marker 1 (PCGEM1)	Prostate Cancer
SChLAP1	Prostate Cancer
PCA3	Prostate Cancer
linc-POU3F3	Glioma
MALAT1	Multiple Myeloma
Neat1	Infertility
MALAT1	Diabetes Mellitus
ENST00000480739	Pancreatic Ductal Adenocarcinoma
lnc-SCA7	Spinocerebellar Ataxia Type 7 (Sca7)
HOST2	Epithelial Ovarian Cancer
GAPLINC	Gastric Cancer
RP5-833A20.1	Atherosclerosis
lincRNA-RoR	Triple-Negative Breast Cancer
AC006050.3-003	Lung Squamous Cell Carcinoma
LOC285194	Esophageal Squamous Cell Carcinoma (Escc)
AB074278	Bladder Cancer
Xist	Membranous Nephropathy (Mn)
lincRNA-p21	Atherosclerosis
cyclin-dependent kinase inhibitor 2B antisense RNA (CDKN2B-AS)	Endometriosis
wingless-type MMTV integration site family member 4 (WNT4)	Endometriosis
HOX transcript antisense RNA (HOTAIR)	Renal Carcinoma
Urothelial cancer associated 1 (UCA1)	Carcinoma Of The Urinary Bladder
HA117	Hirschsprung'S Disease
miR-21	Laryngeal Squamous Cell Carcinoma
TARID	Cancer
PVT1	Hepatocellular Carcinoma
hypoxia inducible factor 1A antisense RNA 2	Acute Myocardial Infarction
cyclin-dependent kinase inhibitor 2B antisense RNA 1 (ANRIL)	Acute Myocardial Infarction
member 1 opposite strand/antisense transcript 1 (KCNQ1OT1)	Acute Myocardial Infarction
metastasis-associated lung adenocarcinoma transcript 1	Acute Myocardial Infarction
myocardial infarction-associated transcript	Acute Myocardial Infarction
XLOC_004562	H. Pylori-Related Diseases
XLOC_005912	H. Pylori-Related Diseases
XLOC_000620	H. Pylori-Related Diseases
XLOC_004122	H. Pylori-Related Diseases
XLOC_014388	H. Pylori-Related Diseases
Asb3	Cardiovascular And Renal Disease
Chac2	Cardiovascular And Renal Disease
Pex11b	Cardiovascular And Renal Disease
Sp5	Cardiovascular And Renal Disease

## Sheet: Sheet2
1	116HG	PRADER-WILLI SYNDROME		Prader-Willi syndrome
2	1B FGF-antisense transcripts	ENDOMETRIOSIS		endometriosis
3	4930503E24Rik	ISCHEMIA/REPERFUSION		ischemia/reperfusion
4	51A	ALZHEIMER'S DISEASE		Alzheimer's disease
5	5730458M16Rik	HEART FAILURE		Heart Failure
6	7SK	AIDS		AIDS
7	7SK	AIDS		AIDS
8	7SK	AIDS		AIDS
9	7SK	AIDS		AIDS
10	7SK	AIDS		AIDS
11	7SK	CANCER		cancer
12	7SK	CARDIAC HYPERTROPHY		cardiac hypertrophy
13	7SK	GASTRIC CANCER		gastric cancer
14	7SL	AIDS		AIDS
15	7SL	AIDS		AIDS
16	7SL	DERMATOMYOSITIS		dermatomyositis
17	7SL	LEISHMANIA		Leishmania
18	7SL	LEISHMANIA		Leishmania
19	7SL	LEISHMANIA		Leishmania
20	7SL	LEISHMANIA		Leishmania
21	7SL	POLYMYOSITIS		polymyositis
22	A130040M12Rik	CANCER		cancer
23	AC002511.1	ENTEROVIRUS 72 INFECTION		enterovirus 72 infection
24	ACTA2-AS1	LUNG ADENOCARCINOMA		lung adenocarcinoma
25	ADAMTS9-AS2	GLIOMA		glioma
26	AF086415	NASOPHARYNGEAL CARCINOMA		nasopharyngeal carcinoma
27	AFAP1-AS1	BARRETT'S ESOPHAGUS		barrett's Esophagus
28	AIR	ALCOHOLIC LIVER DISEASE		alcoholic liver disease
29	AIR	CHRONIC NONALCOHOLIC LIVER DISEASE		chronic nonalcoholic liver disease
30	AIR	HEPATOCELLUAR CARCINOMA		hepatocelluar carcinoma
31	AK023948	PAPILLARY THYROID CARCINOMA		papillary thyroid carcinoma
32	AK028007	ISCHEMIA/REPERFUSION		ischemia/reperfusion
33	AK038798	HEART FAILURE		Heart Failure
34	AK042766	RESTLESS LEGS SYNDROME		Restless legs syndrome
35	AK044955	HEART FAILURE		Heart Failure
36	AK049728	HEART FAILURE		Heart Failure
37	AK056098	NASOPHARYNGEAL CARCINOMA		nasopharyngeal carcinoma
38	AK095147	NASOPHARYNGEAL CARCINOMA		nasopharyngeal carcinoma
39	AK137898	HEART FAILURE		Heart Failure
40	AK139328	ISCHEMIA/REPERFUSION		Ischemia/Reperfusion
41	AK139328	ISCHEMIA/REPERFUSION		ischemia/reperfusion
42	AK143260	CARDIAC LINEAGE		cardiac lineage
43	AK143294	ISCHEMIA/REPERFUSION		ischemia/reperfusion
44	AK143693	ISCHEMIA/REPERFUSION		ischemia/reperfusion
45	AK144081	HEART FAILURE		Heart Failure
46	AK153778	HEART FAILURE		Heart Failure
47	AK294004	NASOPHARYNGEAL CARCINOMA		nasopharyngeal carcinoma
48	Alg2	ISCHEMIA/REPERFUSION		ischemia/reperfusion
49	Alu lncRNAs	MACULAR DEGENERATION		Macular degeneration
50	ANRIL	ATHEROSCLEROSIS		atherosclerosis
51	ANRIL	ATHEROSCLEROSIS		atherosclerosis
52	ANRIL	CANCER		cancer
53	ANRIL	PERIODONTITIS		periodontitis
54	ANRIL	PROSTAT		prostat
55	anti-NOS2A	GLIOBLASTOMA		glioblastoma
56	anti-NOS2A	MENINGIOMA		Meningioma
57	AP000688.29	ENTEROVIRUS 71 INFECTION		enterovirus 71 infection
58	AP5M1	NASOPHARYNGEAL CARCINOMA		nasopharyngeal carcinoma
59	ASFMR1	FRAGILE X SYNDROME		fragile X syndrome
60	ATP6V1G2-DDX39B	DILATED CARDIOMYOPATHY		dilated cardiomyopathy
61	ATP6V1G2-DDX39B	HCV		HCV
62	ATXN8OS	HUMAN SPINOCEREBELLAR ATAXIA TYPE 8		human spinocerebellar ataxia type 8
63	ATXN8OS	HUMAN SPINOCEREBELLAR ATAXIA TYPE 8		human spinocerebellar ataxia type 8
64	ATXN8OS	HUMAN SPINOCEREBELLAR ATAXIA TYPE 8		human spinocerebellar ataxia type 8
65	ATXN8OS	HUMAN SPINOCEREBELLAR ATAXIA TYPE 8		human spinocerebellar ataxia type 8
66	ATXN8OS	HUMAN SPINOCEREBELLAR ATAXIA TYPE 8		human spinocerebellar ataxia type 8
67	ATXN8OS	HUMAN SPINOCEREBELLAR ATAXIA TYPE 8		human spinocerebellar ataxia type 8
68	ATXN8OS	SPINOCEREBELLAR ATAXIA TYPE 8		Spinocerebellar ataxia type 8
69	ATXN8OS	SPINOCEREBELLAR ATAXIA TYPE 8		Spinocerebellar ataxia type 8
70	ATXN8OS	SPINOCEREBELLAR ATAXIA TYPE 8		Spinocerebellar ataxia type 8
71	B1 SINE RNA	BRAIN ISCHEMIA		brain ischemia
72	B1 SINE RNA	INFECTION OF MOUSE MINUTE VIRUS		infection of mouse minute virus
73	B2 SINE RNA	DELETERIOUS EFFECTS IN THE SOMATIC THYMUS TISSUE		deleterious effects in the somatic thymus tissue
74	B2 SINE RNA	INFECTION OF CHICKEN EMBRYO LETHAL ORPHAN ADENOVIRUS		infection of chicken embryo lethal orphan adenovirus
75	B2 SINE RNA	INFECTION OF MOUSE MINUTE VIRUS		infection of mouse minute virus
76	B2 SINE RNA	PAIN		pain
77	BACE1-AS	ALZHEIMER'S DISEASE		Alzheimer's disease
78	BACE1-AS	ALZHEIMER'S DISEASE		Alzheimer's disease
79	BACE1-AS	ALZHEIMER'S DISEASE		Alzheimer's disease
80	BACE1-AS	ALZHEIMER'S DISEASE		Alzheimer's disease
81	BACE1-AS	ALZHEIMER'S DISEASE		Alzheimer's disease
82	BACE1-AS	ALZHEIMER'S DISEASE		Alzheimer's disease
83	BACE1-AS	ALZHEIMER'S DISEASE		Alzheimer's disease
84	BACE1-AS	ALZHEIMER'S DISEASE		Alzheimer's disease
85	BACE1-AS	ALZHEIMER'S DISEASE		Alzheimer's disease
86	BACE1-AS	ALZHEIMER'S DISEASE		Alzheimer's disease
87	BACE1-AS	ALZHEIMER'S DISEASE		Alzheimer's disease
88	BACE1-AS	ALZHEIMER'S DISEASE		Alzheimer's disease
89	BACE1-AS	INCLUSION BODY MYOSITIS		Inclusion body myositis
90	BANCR	MELANOMA		melanoma
91	BANCR	MELANOMA		melanoma
92	BANCR	NON-SMALL CELL LUNG CANCER		non-small cell lung cancer
93	BC040587	OSTEOSARCOMA		osteosarcoma
94	BCAR4	BREAST CANCER		breast cancer
95	BCAR4	BREAST CANCER		breast cancer
96	BCAR4	BREAST CANCER		breast cancer
97	BCAR4	BREAST CANCER		breast cancer
98	BCYRN1	AGING		aging
99	BCYRN1	ALZHEIMER'S DISEASE		Alzheimer's disease
100	BCYRN1	ALZHEIMER'S DISEASE		Alzheimer's disease
101	BCYRN1	ALZHEIMER'S DISEASE		Alzheimer's disease
102	BCYRN1	BREAST CANCER		breast cancer
103	BCYRN1	BREAST CANCER		breast cancer
104	BCYRN1	CERVICAL CANCER		cervical cancer
105	BCYRN1	LUNG CANCER		lung cancer
106	BCYRN1	OESOPHAGUS CANCER		oesophagus cancer
107	BCYRN1	OVARIAN CANCER		ovarian cancer
108	BCYRN1	PAROTID CANCER		parotid cancer
109	BCYRN1	TONGUE CANCER		tongue cancer
110	BDNF-AS	DEPRESSION		depression
111	BDNF-AS	HUNTINGTON'S DISEASE		Huntington's disease
112	BDNF-AS	HUNTINGTON'S DISEASE		Huntington's disease
113	BDNF-AS	PSYCHIATRIC DISEASE		psychiatric disease
114	BDNF-AS	SCHIZOPHRENIA		schizophrenia
115	BDNF-AS1	OBESITY		obesity
116	BDNF-AS1	OBESITY		obesity
117	BLACAT1	BLADDER CANCER		bladder cancer
118	BOK-AS1	CANCER		cancer
119	BOK-AS1	TESTICULAR CANCER		testicular cancer
120	BPESC1	BLEPHAROPHIMOSIS SYNDROME		blepharophimosis syndrome
121	BX118339	WEST SYNDROME		West Syndrome
122	BX118339	WEST SYNDROME		West Syndrome
123	C15orf2	ANGELMAN SYNDROME		Angelman syndrome
124	C15orf2	PRADER-WILLI SYNDROME		Prader-Willi syndrome
125	C1QTNF9B-AS1	PROSTAT		prostat
126	CASC2	ENDOMETRIAL CANCER		endometrial cancer
127	CBR3-AS1	CARCINOMA		carcinoma
128	CBR3-AS1	PROSTAT		prostat
129	CBR3-AS1	PROSTAT		prostat
130	CCAT1	COLORECTAL CANCER		colorectal cancer
131	CCAT1	GASTRIC CANCER		gastric cancer
132	CCAT1	GASTRIC CANCER		gastric cancer
133	CCAT1	GASTRIC CANCER		gastric cancer
134	CCAT2	CCAT2		CCAT2
135	CCAT2	NON-SMALL CELL LUNG CANCER		non-small cell lung cancer
136	CCDC26	GLIOMA		glioma
137	CCND1	TUMOR		tumor
138	CCND1 promoter-derived lncRNAs	TLS-ASSOCIATED PATHOLOGICAL STATES		TLS-associated pathological states
139	CDKN2B-AS1	ABDOMINAL AORTIC ANEURYSM		abdominal aortic aneurysm
140	CDKN2B-AS1	ACUTE LYMPHOBLASTIC LEUKEMIA		acute lymphoblastic leukemia
141	CDKN2B-AS1	ACUTE LYMPHOBLASTIC LEUKEMIA		acute lymphoblastic leukemia
142	CDKN2B-AS1	ACUTE LYMPHOBLASTIC LEUKEMIA		acute lymphoblastic leukemia
143	CDKN2B-AS1	ALZHEIMER'S DISEASE		Alzheimer's disease
144	CDKN2B-AS1	ALZHEIMER'S DISEASE		Alzheimer's disease
145	CDKN2B-AS1	AORTIC ANEURYSM		aortic aneurysm
146	CDKN2B-AS1	ATHEROSCLEROSIS		atherosclerosis
147	CDKN2B-AS1	ATHEROSCLEROSIS		atherosclerosis
148	CDKN2B-AS1	ATHEROSCLEROSIS		atherosclerosis
149	CDKN2B-AS1	ATHEROSCLEROSIS		atherosclerosis
150	CDKN2B-AS1	ATHEROSCLEROSIS		atherosclerosis
151	CDKN2B-AS1	ATHEROSCLEROSIS		atherosclerosis
152	CDKN2B-AS1	ATHEROSCLEROSIS		atherosclerosis
153	CDKN2B-AS1	ATHEROSCLEROSIS		atherosclerosis
154	CDKN2B-AS1	ATHEROSCLEROSIS		atherosclerosis
155	CDKN2B-AS1	ATHEROSCLEROSIS		atherosclerosis
156	CDKN2B-AS1	ATHEROSCLEROSIS		atherosclerosis
157	CDKN2B-AS1	BASAL CELL CARCINOMA		basal cell carcinoma
158	CDKN2B-AS1	BASAL CELL CARCINOMA		basal cell carcinoma
159	CDKN2B-AS1	BREAST CANCER		breast cancer
160	CDKN2B-AS1	BREAST CANCER		breast cancer
161	CDKN2B-AS1	BREAST CANCER		breast cancer
162	CDKN2B-AS1	BREAST CANCER		breast cancer
163	CDKN2B-AS1	CANCER		cancer
164	CDKN2B-AS1	CANCER		cancer
165	CDKN2B-AS1	CANCER		cancer
166	CDKN2B-AS1	CANCER		cancer
167	CDKN2B-AS1	CANCER		cancer
168	CDKN2B-AS1	CANCER		cancer
169	CDKN2B-AS1	CANCER		cancer
170	CDKN2B-AS1	CARDIOVASCULAR DISEASE		cardiovascular disease
171	CDKN2B-AS1	CARDIOVASCULAR DISEASE		cardiovascular disease
172	CDKN2B-AS1	CARDIOVASCULAR DISEASE		cardiovascular disease
173	CDKN2B-AS1	CARDIOVASCULAR DISEASE		cardiovascular disease
174	CDKN2B-AS1	CARDIOVASCULAR DISEASE		cardiovascular disease
175	CDKN2B-AS1	CORONARY ARTERY DISEASE		coronary artery disease
176	CDKN2B-AS1	CORONARY ARTERY DISEASE		coronary artery disease
177	CDKN2B-AS1	CORONARY ARTERY DISEASE		coronary artery disease
178	CDKN2B-AS1	CORONARY ARTERY DISEASE		coronary artery disease
179	CDKN2B-AS1	CORONARY ARTERY DISEASE		coronary artery disease
180	CDKN2B-AS1	CORONARY ARTERY DISEASE		coronary artery disease
181	CDKN2B-AS1	CORONARY DISEASE		coronary disease
182	CDKN2B-AS1	CORONARY DISEASE		coronary disease
183	CDKN2B-AS1	CORONARY DISEASE		coronary disease
184	CDKN2B-AS1	CORONARY DISEASE		coronary disease
185	CDKN2B-AS1	CORONARY DISEASE		coronary disease
186	CDKN2B-AS1	CORONARY HEART DISEASE		coronary heart disease
187	CDKN2B-AS1	CORONARY HEART DISEASE		coronary heart disease
188	CDKN2B-AS1	CORONARY HEART DISEASE		coronary heart disease
189	CDKN2B-AS1	DIABETES		Diabetes
190	CDKN2B-AS1	DIABETES		Diabetes
191	CDKN2B-AS1	DIABETES		Diabetes
192	CDKN2B-AS1	ENDOMETRIOSIS		endometriosis
193	CDKN2B-AS1	ENDOMETRIOSIS		endometriosis
194	CDKN2B-AS1	ESOPHAGEAL SQUAMOUS CELL CANCER		Esophageal squamous cell cancer
195	CDKN2B-AS1	FAMILIAL AND SPORADIC INTRACRANIAL ANEURYSMS		familial and sporadic intracranial aneurysms
196	CDKN2B-AS1	FRAILTY		frailty
197	CDKN2B-AS1	GASTRIC CANCER		gastric cancer
198	CDKN2B-AS1	GLAUCOMA		Glaucoma
199	CDKN2B-AS1	GLAUCOMA		Glaucoma
200	CDKN2B-AS1	GLAUCOMA		Glaucoma
201	CDKN2B-AS1	GLAUCOMA		Glaucoma
202	CDKN2B-AS1	GLIOMA		glioma
203	CDKN2B-AS1	GLIOMA		glioma
204	CDKN2B-AS1	GLIOMA		glioma
205	CDKN2B-AS1	GLIOMA		glioma
206	CDKN2B-AS1	GLIOMA		glioma
207	CDKN2B-AS1	GLIOMA		glioma
208	CDKN2B-AS1	GLIOMA		glioma
209	CDKN2B-AS1	HEREDITARY CUTANEOUS MALIGNANT MELANOMA		hereditary cutaneous malignant melanoma
210	CDKN2B-AS1	INTRACRANIAL ANEURISM		intracranial aneurism
211	CDKN2B-AS1	INTRACRANIAL ANEURISM		intracranial aneurism
212	CDKN2B-AS1	INTRACRANIAL ANEURISM		intracranial aneurism
213	CDKN2B-AS1	INTRACRANIAL ANEURISM		intracranial aneurism
214	CDKN2B-AS1	INTRACRANIAL ANEURISM		intracranial aneurism
215	CDKN2B-AS1	INTRACRANIAL ANEURISM		intracranial aneurism
216	CDKN2B-AS1	ISCHEMIC STROKE		ischemic stroke
217	CDKN2B-AS1	LEUKEMIA		leukemia
218	CDKN2B-AS1	MELANOMA		melanoma
219	CDKN2B-AS1	MELANOMA		melanoma
220	CDKN2B-AS1	MELANOMA		melanoma
221	CDKN2B-AS1	MELANOMA		melanoma
222	CDKN2B-AS1	MELANOMA		melanoma
223	CDKN2B-AS1	MYOCARDIAL INFARCTION		myocardial infarction
224	CDKN2B-AS1	MYOCARDIAL INFARCTION		myocardial infarction
225	CDKN2B-AS1	NASOPHARYNGEAL CARCINOMA		nasopharyngeal carcinoma
226	CDKN2B-AS1	NASOPHARYNGEAL CARCINOMA		nasopharyngeal carcinoma
227	CDKN2B-AS1	NASOPHARYNGEAL CARCINOMA		nasopharyngeal carcinoma
228	CDKN2B-AS1	NASOPHARYNGEAL CARCINOMA		nasopharyngeal carcinoma
229	CDKN2B-AS1	NEURAL SYSTEM TUMORS SYNDROME		neural system tumors syndrome
230	CDKN2B-AS1	NEUROFIBROMATOSIS TYPE 1		Neurofibromatosis type 1
231	CDKN2B-AS1	PERIODONTITIS		periodontitis
232	CDKN2B-AS1	PERIODONTITIS		periodontitis
233	CDKN2B-AS1	PERIPHERAL ARTERY DISEASE		peripheral artery disease
234	CDKN2B-AS1	PLEXIFORM NEUROFIBROMA		Plexiform neurofibroma
235	CDKN2B-AS1	PROSTAT		prostat
236	CDKN2B-AS1	PROSTAT		prostat
237	CDKN2B-AS1	PROSTAT		prostat
238	CDKN2B-AS1	PROSTAT		prostat
239	CDKN2B-AS1	PROSTAT		prostat
240	CDKN2B-AS1	PROSTAT		prostat
241	CDKN2B-AS1	STROKE		Stroke
242	CDKN2B-AS1	STROKE		Stroke
243	CDKN2B-AS1	STROKE		Stroke
244	CDKN2B-AS1	STROKE		Stroke
245	CDKN2B-AS1	STROKE		Stroke
246	CDKN2B-AS1	STROKE		Stroke
247	CDKN2B-AS1	TUMOR		tumor
248	CDKN2B-AS1	TUMOR		tumor
249	CDKN2B-AS1	TYPE 2 DIABETES		type 2 diabetes
250	CDKN2B-AS1	TYPE 2 DIABETES		type 2 diabetes
251	CDKN2B-AS1	TYPE 2 DIABETES		type 2 diabetes
252	CDKN2B-AS1	TYPE 2 DIABETES		type 2 diabetes
253	CDKN2B-AS1	TYPE 2 DIABETES		type 2 diabetes
254	CDKN2B-AS1	TYPE 2 DIABETES		type 2 diabetes
255	CDKN2B-AS1	TYPE 2 DIABETES		type 2 diabetes
256	CDKN2B-AS10	STROKE		Stroke
257	CDKN2B-AS11	STROKE		Stroke
258	CDKN2B-AS12	GLIOMA		glioma
259	CDKN2B-AS13	PLEXIFORM NEUROFIBROMA		plexiform neurofibroma
260	CDKN2B-AS2	CORONARY HEART DISEASE		coronary heart disease
261	CDKN2B-AS3	INTRACRANIAL ANEURISM		intracranial aneurism
262	CDKN2B-AS4	CANCER		cancer
263	CDKN2B-AS5	TYPE 2 DIABETES		type 2 diabetes
264	CDKN2B-AS6	NEUROBLASTOMA		neuroblastoma
265	CDKN2B-AS7	ACUTE LYMPHOBLASTIC LEUKEMIA		acute lymphoblastic leukemia
266	CDKN2B-AS8	MELANOMA		melanoma
267	CDKN2B-AS9	PROSTAT		prostat
268	CECR3	CAT EYE SYNDROME		cat eye syndrome
269	CECR9	CAT EYE SYNDROME		cat eye syndrome
270	CHL1-AS2	ADOLESCENT IDIOPATHIC SCOLIOSIS		adolescent idiopathic scoliosis
271	CHRF	CARDIAC HYPERTROPHY		cardiac hypertrophy
272	CRNDE	COLORECTAL CANCER		colorectal cancer
273	CTBP1-AS	PROSTAT		prostat
274	CTBP1-AS	PROSTAT		prostat
275	D4Z4	FACIOSCAPULOHUMERAL MUSCULAR DYSTROPHY		Facioscapulohumeral muscular dystrophy
276	DANCR	BONE DISEASES		bone diseases
277	DAOA-AS1	BIPOLAR DISORDER		bipolar disorder
278	DAOA-AS1	PANIC DISORDER		panic disorder
279	DAOA-AS1	SCHIZOPHRENIA		schizophrenia
280	DAOA-AS1	SCHIZOPHRENIA		schizophrenia
281	DAOA-AS1	SCHIZOPHRENIA		schizophrenia
282	DAOA-AS1	SCHIZOPHRENIA		schizophrenia
283	DAOA-AS1	SCHIZOPHRENIA		schizophrenia
284	DAOA-AS1	SCHIZOPHRENIA		schizophrenia
285	DAOA-AS1	SCHIZOPHRENIA		schizophrenia
286	DAOA-AS1	SCHIZOPHRENIA		schizophrenia
287	DAPK1	PANCREATIC DUCTAL ADENOCARCINOMA		Pancreatic ductal adenocarcinoma
288	DBE-T	FACIOSCAPULOHUMERAL MUSCULAR DYSTROPHY		Facioscapulohumeral muscular dystrophy
289	DBE-T	FACIOSCAPULOHUMERAL MUSCULAR DYSTROPHY		Facioscapulohumeral muscular dystrophy
290	DBE-T	FACIOSCAPULOHUMERAL MUSCULAR DYSTROPHY		Facioscapulohumeral muscular dystrophy
291	DBE-T	FACIOSCAPULOHUMERAL MUSCULAR DYSTROPHY		Facioscapulohumeral muscular dystrophy
292	DGCR5	DIGEORGE SYNDROME		DiGeorge syndrome
293	DGCR5	DIGEORGE SYNDROME		DiGeorge syndrome
294	DGCR5	HUNTINGTON'S DISEASE		Huntington's disease
295	DGCR5	VELOCARDIOFACIAL SYNDROME		velocardiofacial syndrome
296	DISC2	AFFECTIVE DISORDERS		affective disorders
297	DISC2	AUTISM SPECTRUM DISORDER		Autism spectrum disorder
298	DISC2	AUTISM SPECTRUM DISORDER		Autism spectrum disorder
299	DISC2	AUTISM SPECTRUM DISORDER		Autism spectrum disorder
300	DISC2	BIPOLAR DISORDER		bipolar disorder
301	DISC2	BIPOLAR DISORDER		bipolar disorder
302	DISC2	BIPOLAR DISORDER		bipolar disorder
303	DISC2	DEPRESSION		depression
304	DISC2	MAJOR DEPRESSION		Major depression
305	DISC2	MAJOR DEPRESSION		Major depression
306	DISC2	SCHIZOPHRENIA		schizophrenia
307	DISC2	SCHIZOPHRENIA		schizophrenia
308	DISC2	SCHIZOPHRENIA		schizophrenia
309	DISC2	SCHIZOPHRENIA		schizophrenia
310	DISC2	SCHIZOPHRENIA		schizophrenia
311	DISC2	SCHIZOPHRENIA		schizophrenia
312	DISC2	SCHIZOPHRENIA		schizophrenia
313	DISC2	SCHIZOPHRENIA		schizophrenia
314	DISC2	SCHIZOPHRENIA		schizophrenia
315	DLEU1	CHRONIC LYMPHOCYTIC LEUKEMIA		chronic lymphocytic leukemia
316	DLEU1	CHRONIC LYMPHOCYTIC LEUKEMIA		chronic lymphocytic leukemia
317	DLEU1	CHRONIC LYMPHOCYTIC LEUKEMIA		chronic lymphocytic leukemia
318	DLEU2	CHRONIC LYMPHOCYTIC LEUKEMIA		chronic lymphocytic leukemia
319	DLEU2	CHRONIC LYMPHOCYTIC LEUKEMIA		chronic lymphocytic leukemia
320	DLEU2	CHRONIC LYMPHOCYTIC LEUKEMIA		chronic lymphocytic leukemia
321	DLEU2	CHRONIC LYMPHOCYTIC LEUKEMIA		chronic lymphocytic leukemia
322	DLEU2	CHRONIC LYMPHOCYTIC LEUKEMIA		chronic lymphocytic leukemia
323	DLEU2	LYMPHOCYTIC LEUKEMIA		lymphocytic leukemia
324	DLEU2	LYMPHOMA		lymphoma
325	DLEU2	LYMPHOMA		lymphoma
326	DLEU2	MYELOMA		myeloma
327	DLG2AS	SCHIZOPHRENIA		schizophrenia
328	DLX6-AS1	SPLIT HAND/SPLIT FOOT MALFORMATION DISORDER		Split Hand/Split Foot malformation disorder
329	DMPK	MYOTONIC DYSTROPHY TYPE 1		myotonic dystrophy type 1
330	DMPK 3'UTR	HEART FAILURE		Heart Failure
331	DNM3OS	OVARIAN CANCER		ovarian cancer
332	DQ786243	CROHN'S DISEASE		Crohn's disease
333	Dreh	HEPATOCELLUAR CARCINOMA		hepatocelluar carcinoma
334	Dreh	HEPATOCELLUAR CARCINOMA		hepatocelluar carcinoma
335	DSCAM-AS1	ADOLESCENT IDIOPATHIC SCOLIOSIS		adolescent idiopathic scoliosis
336	DSCAM-AS1	BREAST CANCER		breast cancer
337	ENSG00000135253.9	HEREDITARY HAEMORRHAGIC TELANGIECTASIA		Hereditary Haemorrhagic Telangiectasia
338	ENSG00000147753.5	HEREDITARY HAEMORRHAGIC TELANGIECTASIA		Hereditary Haemorrhagic Telangiectasia
339	ENSG00000196096.3	HEREDITARY HAEMORRHAGIC TELANGIECTASIA		Hereditary Haemorrhagic Telangiectasia
340	ENSG00000197251.3	HEREDITARY HAEMORRHAGIC TELANGIECTASIA		Hereditary Haemorrhagic Telangiectasia
341	ENSG00000203325.3	HEREDITARY HAEMORRHAGIC TELANGIECTASIA		Hereditary Haemorrhagic Telangiectasia
342	ENSG00000206129.3	HEREDITARY HAEMORRHAGIC TELANGIECTASIA		Hereditary Haemorrhagic Telangiectasia
343	ENSG00000215231.3	HEREDITARY HAEMORRHAGIC TELANGIECTASIA		Hereditary Haemorrhagic Telangiectasia
344	ENSG00000215374.4	HEREDITARY HAEMORRHAGIC TELANGIECTASIA		Hereditary Haemorrhagic Telangiectasia
345	ENSG00000215808.2	HEREDITARY HAEMORRHAGIC TELANGIECTASIA		Hereditary Haemorrhagic Telangiectasia
346	ENSG00000226496.1	HEREDITARY HAEMORRHAGIC TELANGIECTASIA		Hereditary Haemorrhagic Telangiectasia
347	ENSG00000229563.1	HEREDITARY HAEMORRHAGIC TELANGIECTASIA		Hereditary Haemorrhagic Telangiectasia
348	ENSG00000230133.1	HEREDITARY HAEMORRHAGIC TELANGIECTASIA		Hereditary Haemorrhagic Telangiectasia
349	ENSG00000230544.1	HEREDITARY HAEMORRHAGIC TELANGIECTASIA		Hereditary Haemorrhagic Telangiectasia
350	ENSG00000231133.1	HEREDITARY HAEMORRHAGIC TELANGIECTASIA		Hereditary Haemorrhagic Telangiectasia
351	ENSG00000231185.2	HEREDITARY HAEMORRHAGIC TELANGIECTASIA		Hereditary Haemorrhagic Telangiectasia
352	ENSG00000232021.2	HEREDITARY HAEMORRHAGIC TELANGIECTASIA		Hereditary Haemorrhagic Telangiectasia
353	ENSG00000232046.1	HEREDITARY HAEMORRHAGIC TELANGIECTASIA		Hereditary Haemorrhagic Telangiectasia
354	ENSG00000232956.3	HEREDITARY HAEMORRHAGIC TELANGIECTASIA		Hereditary Haemorrhagic Telangiectasia
355	ENSG00000233154.1	HEREDITARY HAEMORRHAGIC TELANGIECTASIA		Hereditary Haemorrhagic Telangiectasia
356	ENSG00000233251.3	HEREDITARY HAEMORRHAGIC TELANGIECTASIA		Hereditary Haemorrhagic Telangiectasia
357	ENSG00000235285.1	HEREDITARY HAEMORRHAGIC TELANGIECTASIA		Hereditary Haemorrhagic Telangiectasia
358	ENSG00000237036.3	HEREDITARY HAEMORRHAGIC TELANGIECTASIA		Hereditary Haemorrhagic Telangiectasia
359	ENSG00000237548.1	HEREDITARY HAEMORRHAGIC TELANGIECTASIA		Hereditary Haemorrhagic Telangiectasia
360	ENSG00000240453.1	HEREDITARY HAEMORRHAGIC TELANGIECTASIA		Hereditary Haemorrhagic Telangiectasia
361	ENSG00000241269.1	HEREDITARY HAEMORRHAGIC TELANGIECTASIA		Hereditary Haemorrhagic Telangiectasia
362	ENSG00000245910.3	HEREDITARY HAEMORRHAGIC TELANGIECTASIA		Hereditary Haemorrhagic Telangiectasia
363	ENSG00000248176.1	HEREDITARY HAEMORRHAGIC TELANGIECTASIA		Hereditary Haemorrhagic Telangiectasia
364	ENSG00000249364.1	HEREDITARY HAEMORRHAGIC TELANGIECTASIA		Hereditary Haemorrhagic Telangiectasia
365	ENSG00000249772.1	HEREDITARY HAEMORRHAGIC TELANGIECTASIA		Hereditary Haemorrhagic Telangiectasia
366	ENSG00000250195.1	HEREDITARY HAEMORRHAGIC TELANGIECTASIA		Hereditary Haemorrhagic Telangiectasia
367	ENSG00000250608.1	HEREDITARY HAEMORRHAGIC TELANGIECTASIA		Hereditary Haemorrhagic Telangiectasia
368	ENSG00000254154.3	HEREDITARY HAEMORRHAGIC TELANGIECTASIA		Hereditary Haemorrhagic Telangiectasia
369	ENSG00000255471.1	HEREDITARY HAEMORRHAGIC TELANGIECTASIA		Hereditary Haemorrhagic Telangiectasia
370	ENSG00000256218.1	HEREDITARY HAEMORRHAGIC TELANGIECTASIA		Hereditary Haemorrhagic Telangiectasia
371	ENSG00000259150.1	HEREDITARY HAEMORRHAGIC TELANGIECTASIA		Hereditary Haemorrhagic Telangiectasia
372	ENSG00000259334.1	HEREDITARY HAEMORRHAGIC TELANGIECTASIA		Hereditary Haemorrhagic Telangiectasia
373	ENSG00000259484.1	HEREDITARY HAEMORRHAGIC TELANGIECTASIA		Hereditary Haemorrhagic Telangiectasia
374	ENSG00000259758.1	HEREDITARY HAEMORRHAGIC TELANGIECTASIA		Hereditary Haemorrhagic Telangiectasia
375	ENSG00000263753.1	HEREDITARY HAEMORRHAGIC TELANGIECTASIA		Hereditary Haemorrhagic Telangiectasia
376	ENSG00000264772.1	HEREDITARY HAEMORRHAGIC TELANGIECTASIA		Hereditary Haemorrhagic Telangiectasia
377	ENSG00000266952.1	HEREDITARY HAEMORRHAGIC TELANGIECTASIA		Hereditary Haemorrhagic Telangiectasia
378	ENSMUST00000022467	HEART FAILURE		Heart Failure
379	ENSMUST00000041159	HEART FAILURE		Heart Failure
380	ENSMUST00000117372	HEART FAILURE		Heart Failure
381	ENSMUST00000117393	HEART FAILURE		Heart Failure
382	ENSMUST00000119855	HEART FAILURE		Heart Failure
383	ENSMUST00000120925	HEART FAILURE		Heart Failure
384	ENSMUST00000127230	HEART FAILURE		Heart Failure
385	ENSMUST00000127429	HEART FAILURE		Heart Failure
386	ENSMUST00000130025	HEART FAILURE		Heart Failure
387	ENSMUST00000142855	HEART FAILURE		Heart Failure
388	ENSMUST00000143888	HEART FAILURE		Heart Failure
389	ENSMUST00000151138	ISCHEMIA/REPERFUSION		ischemia/reperfusion
390	ENSMUST00000160947	HEART FAILURE		Heart Failure
391	ENSMUST00000167632	HEART FAILURE		Heart Failure
392	ENST00000513542	VENTRICULAR SEPTAL DEFECTS		Ventricular septal defects
393	EPB41L4A-AS1	CANCER		cancer
394	ESCCAL-1	ESOPHAGEAL SQUAMOUS CELL CANCER		Esophageal squamous cell cancer
395	ESCCAL-5	ESOPHAGEAL SQUAMOUS CELL CANCER		Esophageal squamous cell cancer
396	ESRG	EMBRYONAL CARCINOMA		embryonal carcinoma
397	ESRG	INTRACRANIAL ANEURISM		intracranial aneurism
398	FADS1	LIPID METABOLISM DISORDER		lipid metabolism disorder
399	Fendrr	HEART FAILURE		Heart Failure
400	FGF10-AS1	VENTRICULAR SEPTAL DEFECTS		Ventricular septal defects
401	FMR4	FRAGILE X SYNDROME		fragile X syndrome
402	FMR4	FRAGILE X SYNDROME		fragile X syndrome
403	FMR4	FRAGILE X SYNDROME		fragile X syndrome
404	FMR4	FRAGILE X-ASSOCIATED TREMOR AND ATAXIA SYNDROME		Fragile X-associated tremor and ataxia syndrome
405	FMR5	FRAGILE X SYNDROME		Fragile X syndrome
406	FMR5	FRAGILE X-ASSOCIATED TREMOR AND ATAXIA SYNDROME		Fragile X-associated tremor and ataxia syndrome
407	FMR6	FRAGILE X SYNDROME		Fragile X syndrome
408	FMR6	FRAGILE X-ASSOCIATED TREMOR AND ATAXIA SYNDROME		Fragile X-associated tremor and ataxia syndrome
409	GAS5	AUTOIMMUNE DISEASE		autoimmune disease
410	GAS5	B-CELL NEOPLASMS		B-cell neoplasms
411	GAS5	BREAST CANCER		breast cancer
412	GAS5	BREAST CANCER		breast cancer
413	GAS5	BREAST CANCER		breast cancer
414	GAS5	CANCER		cancer
415	GAS5	KIDNEY CANCER		kidney cancer
416	GAS5	LYMPHOMA		lymphoma
417	GAS5	LYMPHOMA		lymphoma
418	GAS5	MELANOMA		melanoma
419	GAS5	PROSTAT		prostat
420	GAS5	PROSTAT		prostat
421	GAS5	SYSTEMIC LUPUS ERYTHAEMATOSUS		systemic lupus erythaematosus
422	GAS5	TUMOR		tumor
423	GAS5	TUMOR		tumor
424	GAS5	TUMOR		tumor
425	GDNFOS	ALZHEIMER'S DISEASE		Alzheimer's disease
426	GHET1	GASTRIC CANCER		gastric cancer
427	Gm12839	HEART FAILURE		Heart Failure
428	Gm20748	CARDIOVASCULAR DISEASE		cardiovascular disease
429	Gm6644	HEART FAILURE		Heart Failure
430	GNAS-AS1	PSEUDOHYPOPARATHYROIDISM TYPE IB		pseudohypoparathyroidism type Ib
431	H19	ADRENOCORTICAL CARCINOMAS		adrenocortical carcinomas
432	H19	ATHEROSCLEROSIS		atherosclerosis
433	H19	BECKWITH-WIEDEMANN SYNDROME		Beckwith-Wiedemann syndrome
434	H19	BECKWITH-WIEDEMANN SYNDROME		Beckwith-Wiedemann syndrome
435	H19	BECKWITH-WIEDEMANN SYNDROME		Beckwith-Wiedemann syndrome
436	H19	BECKWITH-WIEDEMANN SYNDROME		Beckwith-Wiedemann syndrome
437	H19	BECKWITH-WIEDEMANN SYNDROME		Beckwith-Wiedemann syndrome
438	H19	BIPARENTAL COMPLETE HYDATIDIFORM MOLES		biparental complete hydatidiform moles
439	H19	BLADDER CANCER		bladder cancer
440	H19	BLADDER CANCER		bladder cancer
441	H19	BLADDER CANCER		bladder cancer
442	H19	BLADDER CANCER		bladder cancer
443	H19	BLADDER CANCER		bladder cancer
444	H19	BLADDER CANCER		bladder cancer
445	H19	BLADDER CANCER		bladder cancer
446	H19	BLADDER CANCER		bladder cancer
447	H19	BLADDER CANCER		bladder cancer
448	H19	BLADDER CANCER		bladder cancer
449	H19	BLADDER CANCER		bladder cancer
450	H19	BREAST CANCER		breast cancer
451	H19	BREAST CANCER		breast cancer
452	H19	BREAST CANCER		breast cancer
453	H19	BREAST CANCER		breast cancer
454	H19	BREAST CANCER		breast cancer
455	H19	BREAST CANCER		breast cancer
456	H19	BREAST CANCER		breast cancer
457	H19	CANCER		cancer
458	H19	CANCER		cancer
459	H19	CERVICAL CANCER		cervical cancer
460	H19	CHORICARCINOMA		choricarcinoma
461	H19	CHRONIC MYELOPROLIFERATIVE DISORDERS		chronic myeloproliferative disorders
462	H19	COLON CANCER		colon cancer
463	H19	COLON CANCER		colon cancer
464	H19	COLON CANCER		colon cancer
465	H19	COLON CANCER		colon cancer
466	H19	CONGENITAL HYPERINSULINISM		Congenital hyperinsulinism
467	H19	ESOPHAGEAL SQUAMOUS CELL CANCER		Esophageal squamous cell cancer
468	H19	ESOPHAGEAL SQUAMOUS CELL CANCER		Esophageal squamous cell cancer
469	H19	GASTRIC CANCER		gastric cancer
470	H19	GASTRIC CANCER		gastric cancer
471	H19	GASTRIC CANCER		gastric cancer
472	H19	GERM CELL TUMOR		germ cell tumor
473	H19	GESTATIONAL CHORIOCARCINOMA		gestational choriocarcinoma
474	H19	GESTATIONAL TROPHOBLASTIC DISEASES		gestational trophoblastic diseases
475	H19	GLIOBLASTOMA		glioblastoma
476	H19	GLIOMA		glioma
477	H19	GLIOMA		glioma
478	H19	GROWTH RESTRICTION		growth restriction
479	H19	HEMATOPOIESIS		hematopoiesis
480	H19	HEPATOCELLUAR CARCINOMA		hepatocelluar carcinoma
481	H19	HEPATOCELLUAR CARCINOMA		hepatocelluar carcinoma
482	H19	HEPATOCELLUAR CARCINOMA		hepatocelluar carcinoma
483	H19	HEPATOCELLUAR CARCINOMA		hepatocelluar carcinoma
484	H19	HEPATOCELLUAR CARCINOMA		hepatocelluar carcinoma
485	H19	HYPERHOMOCYSTEINEMIA		hyperhomocysteinemia
486	H19	INFERTILITY		infertility
487	H19	KIDNEY CANCER		kidney cancer
488	H19	LIVER CANCER		liver cancer
489	H19	LIVER CANCER		liver cancer
490	H19	LIVER CANCER		liver cancer
491	H19	LUNG CANCER		lung cancer
492	H19	LUNG CANCER		lung cancer
493	H19	LUNG CANCER		lung cancer
494	H19	MAREK'S DISEASE		Marek's disease
495	H19	MEDULLOBLASTOMA		Medulloblastoma
496	H19	MEDULLOBLASTOMA		Medulloblastoma
497	H19	MELANOMA		melanoma
498	H19	MELANOMA		melanoma
499	H19	MELANOMA		melanoma
500	H19	MENINGIOMA		Meningioma
501	H19	MENINGIOMA		Meningioma
502	H19	MULLERIAN APLASIA		Mullerian aplasia
503	H19	MYELOPROLIFERATIVE POLYCYTHAEMIA VERA		myeloproliferative polycythaemia vera
504	H19	NEURAL TUBE DEFECTS		neural tube defects
505	H19	NEUROBLASTOMA		neuroblastoma
506	H19	OBESITY		obesity
507	H19	OVARIAN CANCER		ovarian cancer
508	H19	PHEOCHROMOCYTOMA		pheochromocytoma
509	H19	PITUITARY ADENOMA		Pituitary adenoma
510	H19	PRADER-WILLI SYNDROME		Prader-Willi syndrome
511	H19	PRE-ECLAMPSIA		pre-eclampsia
512	H19	PROSTAT		prostat
513	H19	SILVER-RUSSELL SYNDROME		Silver-Russell syndrome
514	H19	SILVER-RUSSELL SYNDROME		Silver-Russell syndrome
515	H19	TROPHOBLASTIC TUMOR		trophoblastic tumor
516	H19	TUMOR		tumor
517	H19	TUMOR		tumor
518	H19	TUMOR		tumor
519	H19	WIEDEMANN-BECKWITH SYNDROME		Wiedemann-Beckwith syndrome
520	H19	WILMS' TUMOR		Wilms' tumor
521	H19	WILMS' TUMOR		Wilms' tumor
522	HAR1A	ALZHEIMER'S DISEASE		Alzheimer's disease
523	HAR1A	HUNTINGTON'S DISEASE		Huntington's disease
524	HAR1A	HUNTINGTON'S DISEASE		Huntington's disease
525	HAR1A	SCHIZOPHRENIA		schizophrenia
526	HAR1B	ALZHEIMER'S DISEASE		Alzheimer's disease
527	HAR1B	HUNTINGTON'S DISEASE		Huntington's disease
528	HAR1B	HUNTINGTON'S DISEASE		Huntington's disease
529	HAR1B	SCHIZOPHRENIA		schizophrenia
530	HCP5	AIDS		AIDS
531	HCP5	AIDS		AIDS
532	HCP5	AIDS		AIDS
533	HEIH	HEPATOCELLUAR CARCINOMA		hepatocelluar carcinoma
534	HELLPAR	EXTRAVILLOUS TROPHOBLAST		extravillous trophoblast
535	HIF1A-AS1	KIDNEY CANCER		kidney cancer
536	HIF1A-AS1	KIDNEY CANCER		kidney cancer
537	HIF1A-AS1	RENAL CANCER		renal cancer
538	HIF1A-AS2	KIDNEY CANCER		kidney cancer
539	HI-LNC25	TYPE 2 DIABETES		type 2 diabetes
540	HLA-AS1	AIDS		AIDS
541	HLA-AS1	LIVER INJURY		liver injury
542	HLA-AS1	MULTIPLE SCLEROSIS		multiple sclerosis
543	HLA-AS1	PSORIASIS		psoriasis
544	HNF1A-AS1	ADENOCARCINOMA		adenocarcinoma
545	HNF1A-AS1	OESOPHAGEAL ADENOCARCINOMA		oesophageal adenocarcinoma
546	HOTAIR	B-CELL NEOPLASMS		B-cell neoplasms
547	HOTAIR	BREAST CANCER		breast cancer
548	HOTAIR	BREAST CANCER		breast cancer
549	HOTAIR	BREAST CANCER		breast cancer
550	HOTAIR	BREAST CANCER		breast cancer
551	HOTAIR	BREAST CANCER		breast cancer
552	HOTAIR	BREAST CANCER		breast cancer
553	HOTAIR	BREAST CANCER		breast cancer
554	HOTAIR	BREAST CANCER		breast cancer
555	HOTAIR	BREAST CANCER		breast cancer
556	HOTAIR	BREAST CANCER		breast cancer
557	HOTAIR	BREAST CANCER		breast cancer
558	HOTAIR	BREAST CANCER		breast cancer
559	HOTAIR	BREAST CANCER		breast cancer
560	HOTAIR	BREAST CANCER		breast cancer
561	HOTAIR	BREAST CANCER		breast cancer
562	HOTAIR	BREAST CANCER		breast cancer
563	HOTAIR	BREAST CANCER		breast cancer
564	HOTAIR	BREAST CANCER		breast cancer
565	HOTAIR	CANCER		cancer
566	HOTAIR	CANCER		cancer
567	HOTAIR	CANCER		cancer
568	HOTAIR	CANCER		cancer
569	HOTAIR	CANCER		cancer
570	HOTAIR	CANCER		cancer
571	HOTAIR	CANCER		cancer
572	HOTAIR	CANCER		cancer
573	HOTAIR	CANCER		cancer
574	HOTAIR	CERVICAL CANCER		cervical cancer
575	HOTAIR	COLON CANCER		colon cancer
576	HOTAIR	COLORECTAL CANCER		colorectal cancer
577	HOTAIR	COLORECTAL CANCER		colorectal cancer
578	HOTAIR	COLORECTAL CANCER		colorectal cancer
579	HOTAIR	COLORECTAL CANCER		colorectal cancer
580	HOTAIR	COLORECTAL CANCER		colorectal cancer
581	HOTAIR	ENDOMETRIAL CANCER		endometrial cancer
582	HOTAIR	ENDOMETRIAL CANCER		endometrial cancer
583	HOTAIR	EPITHELIAL OVARIAN CANCER		epithelial ovarian cancer
584	HOTAIR	ESOPHAGEAL SQUAMOUS CELL CANCER		Esophageal squamous cell cancer
585	HOTAIR	ESOPHAGEAL SQUAMOUS CELL CANCER		Esophageal squamous cell cancer
586	HOTAIR	ESOPHAGEAL SQUAMOUS CELL CANCER		Esophageal squamous cell cancer
587	HOTAIR	ESOPHAGEAL SQUAMOUS CELL CANCER		Esophageal squamous cell cancer
588	HOTAIR	GASTRIC CANCER		gastric cancer
589	HOTAIR	GASTRIC CANCER		gastric cancer
590	HOTAIR	GASTROINTESTINAL CANCER		gastrointestinal cancer
591	HOTAIR	GASTROINTESTINAL CANCER		gastrointestinal cancer
592	HOTAIR	GASTROINTESTINAL CANCER		gastrointestinal cancer
593	HOTAIR	HEPATOCELLUAR CARCINOMA		hepatocelluar carcinoma
594	HOTAIR	HEPATOCELLUAR CARCINOMA		hepatocelluar carcinoma
595	HOTAIR	HEPATOCELLUAR CARCINOMA		hepatocelluar carcinoma
596	HOTAIR	HEPATOCELLUAR CARCINOMA		hepatocelluar carcinoma
597	HOTAIR	HEPATOCELLUAR CARCINOMA		hepatocelluar carcinoma
598	HOTAIR	HEPATOCELLUAR CARCINOMA		hepatocelluar carcinoma
599	HOTAIR	HEPATOCELLUAR CARCINOMA		hepatocelluar carcinoma
600	HOTAIR	LARYNGEAL SQUAMOUS CELL CARCINOMA		laryngeal squamous cell carcinoma
601	HOTAIR	LIVER CANCER		liver cancer
602	HOTAIR	LUNG ADENOCARCINOMA		lung adenocarcinoma
603	HOTAIR	LUNG CANCER		lung cancer
604	HOTAIR	NASOPHARYNGEAL CARCINOMA		nasopharyngeal carcinoma
605	HOTAIR	NON-SMALL CELL LUNG CANCER		non-small cell lung cancer
606	HOTAIR	OESOPHAGEAL SQUAMOUS CELL CARCINOMA		oesophageal squamous cell carcinoma
607	HOTAIR	ORAL SQUAMOUS CELL CARCINOMA		oral squamous cell carcinoma
608	HOTAIR	PANCREAS CANCER		pancreas cancer
609	HOTAIR	RHEUMATOID ARTHRITIS		rheumatoid arthritis
610	HOTAIR	SMALL CELL LUNG CANCER		small cell lung cancer
611	HOTAIR	TUMOR		tumor
612	HOTAIR	TUMOR		tumor
613	HOTTIP	HEPATOCELLUAR CARCINOMA		hepatocelluar carcinoma
614	HOTTIP	HEPATOCELLUAR CARCINOMA		hepatocelluar carcinoma
615	HOTTIP	HEPATOCELLUAR CARCINOMA		hepatocelluar carcinoma
616	HTTAS	HUNTINGTON'S DISEASE		Huntington's disease
617	HTTAS_v1	HUNTINGTON'S DISEASE		Huntington's disease
618	HULC	HEPATIC COLORECTAL METASTASIS		hepatic colorectal metastasis
619	HULC	HEPATOCELLUAR CARCINOMA		hepatocelluar carcinoma
620	HULC	HEPATOCELLUAR CARCINOMA		hepatocelluar carcinoma
621	HULC	HEPATOCELLUAR CARCINOMA		hepatocelluar carcinoma
622	HULC	HEPATOCELLUAR CARCINOMA		hepatocelluar carcinoma
623	HULC	HEPATOCELLUAR CARCINOMA		hepatocelluar carcinoma
624	HULC	HEPATOCELLUAR CARCINOMA		hepatocelluar carcinoma
625	HULC	HEPATOCELLUAR CARCINOMA		hepatocelluar carcinoma
626	HULC	HEPATOCELLUAR CARCINOMA		hepatocelluar carcinoma
627	HULC	LIVER CANCER		liver cancer
628	HULC	LIVER CANCER		liver cancer
629	HYMAI	TRANSIENT NEONATAL DIABETES MELLITUS		transient neonatal diabetes mellitus
630	IFNG-AS1	MULTIPLE SCLEROSIS		multiple sclerosis
631	IGF2-AS	HEPATOCELLUAR CARCINOMA		hepatocelluar carcinoma
632	IGF2-AS	PROSTAT		prostat
633	IGF2-AS	TYPE 1 DIABETES		type 1 diabetes
634	IGF2-AS	WILMS' TUMOR		Wilms' tumor
635	IGF2-AS	WILMS' TUMOR		Wilms' tumor
636	IPW	PRADER-WILLI SYNDROME		Prader-Willi syndrome
637	IPW	PRADER-WILLI SYNDROME		Prader-Willi syndrome
638	IPW	PRADER-WILLI SYNDROME		Prader-Willi syndrome
639	IPW	PRADER-WILLI SYNDROME		Prader-Willi syndrome
640	Kcna2 antisense RNA	NEUROPATHIC PAIN		neuropathic pain
641	KCNQ1DN	AGING		aging
642	KCNQ1DN	WILMS' TUMOR		Wilms' tumor
643	KCNQ1OT1	BECKWITH-WIEDEMANN SYNDROME		Beckwith-Wiedemann syndrome
644	KCNQ1OT1	BECKWITH-WIEDEMANN SYNDROME		Beckwith-Wiedemann syndrome
645	KCNQ1OT1	BECKWITH-WIEDEMANN SYNDROME		Beckwith-Wiedemann syndrome
646	KCNQ1OT1	BECKWITH-WIEDEMANN SYNDROME		Beckwith-Wiedemann syndrome
647	KCNQ1OT1	BECKWITH-WIEDEMANN SYNDROME		Beckwith-Wiedemann syndrome
648	KCNQ1OT1	BECKWITH-WIEDEMANN SYNDROME		Beckwith-Wiedemann syndrome
649	KCNQ1OT1	BECKWITH-WIEDEMANN SYNDROME		Beckwith-Wiedemann syndrome
650	KCNQ1OT1	BECKWITH-WIEDEMANN SYNDROME		Beckwith-Wiedemann syndrome
651	KCNQ1OT1	COLORECTAL CANCER		colorectal cancer
652	KCNQ1OT1	COLORECTAL CANCER		colorectal cancer
653	KCNQ1OT1	HEPATOCELLUAR CARCINOMA		hepatocelluar carcinoma
654	KCNQ1OT1	KIDNEY CANCER		kidney cancer
655	KRAS1P	CANCER		cancer
656	KUCG1	DUCHENNE MUSCULAR DYSTROPHY		Duchenne muscular dystrophy
657	KUCG1	DUCHENNE MUSCULAR DYSTROPHY		Duchenne muscular dystrophy
658	LALR	HEPATOCELLUAR CARCINOMA		hepatocelluar carcinoma
659	LDMAR	PHOTOPERIOD-SENSITIVE MALE STERILITY		photoperiod-sensitive male sterility
660	LINC00032	MELANOMA		melanoma
661	LINC00162	NARCOLEPSY		narcolepsy
662	LINC00271	SCHIZOPHRENIA		schizophrenia
663	LINC00271	TYPE 2 DIABETES		type 2 diabetes
664	LINC00299	INTELLECTUAL AND DEVELOPMENTAL DISABILITY		Intellectual and developmental disability
665	LINC00312	NASOPHARYNGEAL CARCINOMA		nasopharyngeal carcinoma
666	LINC00312	NASOPHARYNGEAL CARCINOMA		nasopharyngeal carcinoma
667	LINC00312	NASOPHARYNGEAL CARCINOMA		nasopharyngeal carcinoma
668	LINC00312	NASOPHARYNGEAL CARCINOMA		nasopharyngeal carcinoma
669	Linc00963	PROSTAT		prostat
670	LINC01262	PARKINSON'S DISEASE		Parkinson's disease
671	LINCMD1	DUCHENNE MUSCULAR DYSTROPHY		Duchenne muscular dystrophy
672	LincRNA-p21	LUNG CANCER		lung cancer
673	LincRNA-p21	COLORECTAL CANCER		colorectal cancer
674	lincRNA-p21	P53-ASSOCIATED PATHOLOGICAL STATES		p53-associated pathological states
675	LincRNA-p21	TUMOR		tumor
676	LincRNA-p21	TUMOR		tumor
677	LIPCAR	HEART FAILURE		Heart Failure
678	lnc-AL355149.1-1	NASOPHARYNGEAL CARCINOMA		nasopharyngeal carcinoma
679	lnc-C22orf32-1	NASOPHARYNGEAL CARCINOMA		nasopharyngeal carcinoma
680	lncRNA-ATB	HEPATOCELLUAR CARCINOMA		hepatocelluar carcinoma
681	LncRNA-LALR1	LIVER CANCER		liver cancer
682	lncRNA-LET	TUMOR		tumor
683	lncRNA-MVIH	HEPATOCELLUAR CARCINOMA		hepatocelluar carcinoma
684	lncRNA-MVIH	HEPATOCELLUAR CARCINOMA		hepatocelluar carcinoma
685	lncRNA-MVIH	NON-SMALL CELL LUNG CANCER		non-small cell lung cancer
686	lnc-ZNF674-1	NASOPHARYNGEAL CARCINOMA		nasopharyngeal carcinoma
687	LOC102635190	HEART FAILURE		Heart Failure
688	LOC389023	PSYCHIATRIC DISEASE		psychiatric disease
689	Loc554202	BREAST CANCER		breast cancer
690	LOC728606	PROSTAT		prostat
691	LSAMP-AS3	OSTEOSARCOMA		osteosarcoma
692	LSINCT5	BREAST CANCER		breast cancer
693	LSINCT5	BREAST CANCER		breast cancer
694	LSINCT5	OVARIAN CANCER		ovarian cancer
695	LSINCT5	OVARIAN CANCER		ovarian cancer
696	MALAT1	B-CELL NEOPLASMS		B-cell neoplasms
697	MALAT1	BLADDER CANCER		bladder cancer
698	MALAT1	BLADDER CANCER		bladder cancer
699	MALAT1	BREAST CANCER		breast cancer
700	MALAT1	BREAST CANCER		breast cancer
701	MALAT1	BREAST CANCER		breast cancer
702	MALAT1	CANCER		cancer
703	MALAT1	CANCER		cancer
704	MALAT1	CANCER		cancer
705	MALAT1	CANCER		cancer
706	MALAT1	CANCER		cancer
707	MALAT1	CERVICAL CANCER		cervical cancer
708	MALAT1	CERVICAL CANCER		cervical cancer
709	MALAT1	COLON CANCER		colon cancer
710	MALAT1	COLORECTAL CANCER		colorectal cancer
711	MALAT1	DECREASED MYOGENESIS		decreased myogenesis
712	MALAT1	DIABETES		Diabetes
713	MALAT1	ENDOMETRIAL CANCER		endometrial cancer
714	MALAT1	GALLBLADDER CANCER		gallbladder cancer
715	MALAT1	HEPATOCELLUAR CARCINOMA		hepatocelluar carcinoma
716	MALAT1	HEPATOCELLUAR CARCINOMA		hepatocelluar carcinoma
717	MALAT1	HEPATOCELLUAR CARCINOMA		hepatocelluar carcinoma
718	MALAT1	HEPATOCELLUAR CARCINOMA		hepatocelluar carcinoma
719	MALAT1	HEPATOCELLUAR CARCINOMA		hepatocelluar carcinoma
720	MALAT1	HEPATOCELLUAR CARCINOMA		hepatocelluar carcinoma
721	MALAT1	HEPATOCELLUAR CARCINOMA		hepatocelluar carcinoma
722	MALAT1	KIDNEY CANCER		kidney cancer
723	MALAT1	LARYNGEAL SQUAMOUS CELL CARCINOMA		laryngeal squamous cell carcinoma
724	MALAT1	LIVER CANCER		liver cancer
725	MALAT1	LIVER CANCER		liver cancer
726	MALAT1	LUNG ADENOCARCINOMA		lung adenocarcinoma
727	MALAT1	LUNG CANCER		lung cancer
728	MALAT1	LUNG CANCER		lung cancer
729	MALAT1	LUNG CANCER		lung cancer
730	MALAT1	LUNG CANCER		lung cancer
731	MALAT1	LUNG CANCER		lung cancer
732	MALAT1	LUNG CANCER		lung cancer
733	MALAT1	NASOPHARYNGEAL CARCINOMA		nasopharyngeal carcinoma
734	MALAT1	NEUROBLASTOMA		neuroblastoma
735	MALAT1	NON-SMALL CELL LUNG CANCER		non-small cell lung cancer
736	MALAT1	NON-SMALL CELL LUNG CANCER		non-small cell lung cancer
737	MALAT1	NON-SMALL CELL LUNG CANCER		non-small cell lung cancer
738	MALAT1	NON-SMALL CELL LUNG CANCER		non-small cell lung cancer
739	MALAT1	NON-SMALL CELL LUNG CANCER		non-small cell lung cancer
740	MALAT1	NON-SMALL CELL LUNG CANCER		non-small cell lung cancer
741	MALAT1	OSTEOSARCOMA		osteosarcoma
742	MALAT1	OSTEOSARCOMA		osteosarcoma
743	MALAT1	PANCREAS CANCER		pancreas cancer
744	MALAT1	PROSTAT		prostat
745	MALAT1	PROSTAT		prostat
746	MALAT1	SMALL CELL LUNG CANCER		small cell lung cancer
747	MALAT1	TDP-43-ASSOCIATED PATHOLOGICAL STATES		TDP-43-associated pathological states
748	MALAT1	TUMOR		tumor
749	MALAT1	TUMOR		tumor
750	MALAT1	UTERUS CANCER		uterus cancer
751	MALAT1	UTERUS CANCER		uterus cancer
752	MAP3K14	PANCREATIC DUCTAL ADENOCARCINOMA		Pancreatic ductal adenocarcinoma
753	MEG3	ACUTE MYELOID LEUKEMIA		acute myeloid leukemia
754	MEG3	BLADDER CANCER		bladder cancer
755	MEG3	BLADDER CANCER		bladder cancer
756	MEG3	BLADDER CANCER		bladder cancer
757	MEG3	BLADDER CANCER		bladder cancer
758	MEG3	BREAST CANCER		breast cancer
759	MEG3	CANCER		cancer
760	MEG3	CANCER		cancer
761	MEG3	CANCER		cancer
762	MEG3	CHRONIC MYELOID LEUKEMIA		chronic myeloid leukemia
763	MEG3	COLON CANCER		colon cancer
764	MEG3	GASTRIC CANCER		gastric cancer
765	MEG3	GASTRIC CANCER		gastric cancer
766	MEG3	GLIOMA		glioma
767	MEG3	HEPATOCELLUAR CARCINOMA		hepatocelluar carcinoma
768	MEG3	HEPATOCELLUAR CARCINOMA		hepatocelluar carcinoma
769	MEG3	HEPATOCELLUAR CARCINOMA		hepatocelluar carcinoma
770	MEG3	HEROIN ABUSE		heroin abuse
771	MEG3	HUNTINGTON'S DISEASE		Huntington's disease
772	MEG3	KIDNEY CANCER		kidney cancer
773	MEG3	LUNG CANCER		lung cancer
774	MEG3	MENINGIOMA		Meningioma
775	MEG3	MENINGIOMA		Meningioma
776	MEG3	MYELODYSPLASTIC SYNDROME		myelodysplastic syndrome
777	MEG3	NEUROBLASTOMA		neuroblastoma
778	MEG3	NONFUNCTIONING PITUITARY ADENOMAS		nonfunctioning pituitary adenomas
779	MEG3	PITUITARY ADENOMA		Pituitary adenoma
780	MEG3	PITUITARY ADENOMA		Pituitary adenoma
781	MEG3	PITUITARY ADENOMA		Pituitary adenoma
782	MEG3	PITUITARY ADENOMA		Pituitary adenoma
783	MEG3	PROSTAT		prostat
784	MEG3	TUMOR		tumor
785	MEG3	TYPE 1 DIABETES		type 1 diabetes
786	MESTIT1	SILVER-RUSSELL SYNDROME		Silver-Russell syndrome
787	MIAT	CANCER		cancer
788	MIAT	DRUG ABUSE		drug abuse
789	MIAT	HEROIN ABUSE		heroin abuse
790	MIAT	MYOCARDIAL INFARCTION		myocardial infarction
791	MIAT	MYOCARDIAL INFARCTION		myocardial infarction
792	MIAT	MYOCARDIAL INFARCTION		myocardial infarction
793	MIAT	MYOCARDIAL INFARCTION		myocardial infarction
794	MIAT	MYOCARDIAL INFARCTION		myocardial infarction
795	MIAT	SCHIZOPHRENIA		schizophrenia
796	MINA	ESOPHAGEAL SQUAMOUS CELL CANCER		Esophageal squamous cell cancer
797	MINA	GASTRIC CANCER		gastric cancer
798	MINA	HEPATOCELLUAR CARCINOMA		hepatocelluar carcinoma
799	MINA	LUNG CANCER		lung cancer
800	MIR100HG	MYOPIA		myopia
801	MIR155HG	CHRONIC LYMPHOCYTIC LEUKEMIA		chronic lymphocytic leukemia
802	MIR17HG	CANCER		cancer
803	MIR17HG	LYMPHOMA		lymphoma
804	MIR17HG	SYNDROMIC DEVELOPMENTAL DEFECT		syndromic developmental defect
805	MIR31HG	BREAST CANCER		breast cancer
806	MIR7-3HG	HEPATOCELLUAR CARCINOMA		hepatocelluar carcinoma
807	MKRN3-AS1	PRADER-WILLI SYNDROME		Prader-Willi syndrome
808	MYCNOS	NEUROBLASTOMA		neuroblastoma
809	NAMA	PAPILLARY THYROID CARCINOMA		papillary thyroid carcinoma
810	ncRAN	NEUROBLASTOMA		neuroblastoma
811	NDM29	NEUROBLASTOMA		neuroblastoma
812	NEAT-1	AIDS		AIDS
813	NEAT-1	AMYOTROPHIC LATERAL SCLEROSIS		amyotrophic lateral sclerosis
814	NEAT-1	FRONTOTEMPORAL LOBAR DEGENERATION		frontotemporal lobar degeneration
815	NEAT-1	HUNTINGTON'S DISEASE		Huntington's disease
816	NEAT-1	INTRAUTERINE GROWTH RESTRICTION		Intrauterine Growth Restriction
817	NEAT-1	TDP-43-ASSOCIATED PATHOLOGICAL STATES		TDP-43-associated pathological states
818	NEAT-1	ORAL SQUAMOUS CELL CARCINOMA		oral squamous cell carcinoma
819	np_17856	PROGRESSIVE KIDNEY INJURY		progressive kidney injury
820	np_5318	PROGRESSIVE KIDNEY INJURY		progressive kidney injury
821	NPPA-AS1	CARDIOVASCULAR DISEASE		cardiovascular disease
822	NPTN-IT1	COLORECTAL CANCER		colorectal cancer
823	NPTN-IT1	HEPATOCELLUAR CARCINOMA		hepatocelluar carcinoma
824	NPTN-IT1	HEPATOCELLUAR CARCINOMA		hepatocelluar carcinoma
825	NPTN-IT1	SQUAMOUS-CELL LUNG CARCINOMAS		squamous-cell lung carcinomas
826	NRON	DOWN'S SYNDROME		Down's syndrome
827	PAN	KAPOSI'S SARCOMA		Kaposi's sarcoma
828	PANDA	P53-ASSOCIATED PATHOLOGICAL STATES		p53-associated pathological states
829	PANDAR	CANCER		cancer
830	PCA3	PROSTAT		prostat
831	PCA3	PROSTAT		prostat
832	PCA3	PROSTAT		prostat
833	PCA3	PROSTAT		prostat
834	PCA3	PROSTAT		prostat
835	PCA3	PROSTAT		prostat
836	PCA3	PROSTAT		prostat
837	PCA3	PROSTAT		prostat
838	PCA3	PROSTAT		prostat
839	PCA3	PROSTAT		prostat
840	PCA3	PROSTAT		prostat
841	PCA3	PROSTAT		prostat
842	PCA3	PROSTAT		prostat
843	PCA3	PROSTAT		prostat
844	PCAT1	CANCER		cancer
845	PCAT1	PROSTAT		prostat
846	PCAT1	PROSTAT		prostat
847	PCAT1	PROSTAT		prostat
848	PCAT1	PROSTAT		prostat
849	PCAT1	PROSTAT		prostat
850	PCAT1	PROSTAT		prostat
851	PCAT1	PROSTAT		prostat
852	PCGEM1	PROSTAT		prostat
853	PCGEM1	PROSTAT		prostat
854	PCGEM1	PROSTAT		prostat
855	PCGEM1	PROSTAT		prostat
856	PCGEM1	PROSTAT		prostat
857	PCGEM1	PROSTAT		prostat
858	PCGEM1	PROSTAT		prostat
859	PCGEM1	PROSTAT		prostat
860	PCGEM1	PROSTAT		prostat
861	PCGEM1	PROSTAT		prostat
862	PCGEM1	PROSTAT		prostat
863	PCGEM1	PROSTAT		prostat
864	PCGEM1	PROSTAT		prostat
865	PCNA-AS1	TUMOR		tumor
866	PCNCR1	PROSTAT		prostat
867	PCNCR1	PROSTAT		prostat
868	PDZRN3-AS1	TYPE 2 DIABETES		type 2 diabetes
869	PINC	BREAST CANCER		breast cancer
870	PINK1-AS	GLUCOSE METABOLISM DISORDER		glucose metabolism disorder
871	PINK1-AS	PARKINSON'S DISEASE		Parkinson's disease
872	PISRT1	BLEPHAROPHIMOSIS SYNDROME		blepharophimosis syndrome
873	PPP3CB	PANCREATIC DUCTAL ADENOCARCINOMA		Pancreatic ductal adenocarcinoma
874	PRINS	PSORIASIS		psoriasis
875	PRINS	PSORIASIS		psoriasis
876	PRINS	PSORIASIS		psoriasis
877	PRNCR1	PROSTAT		prostat
878	PRNCR1	PROSTAT		prostat
879	PRNCR1	PROSTAT		prostat
880	PRNCR1	PROSTAT		prostat
881	PSORS1C3	PSORIASIS		psoriasis
882	PSORS1C3	PSORIASIS		psoriasis
883	PTCSC	PAPILLARY THYROID CARCINOMA		papillary thyroid carcinoma
884	PTCSC3	PAPILLARY THYROID CARCINOMA		papillary thyroid carcinoma
885	PTCSC3	PAPILLARY THYROID CARCINOMA		papillary thyroid carcinoma
886	PTENP1	CANCER		cancer
887	PTENP1	PROSTAT		prostat
888	PTENP1	TUMOR		tumor
889	PTENpg1	TUMOR		tumor
890	PTHLH	BRACHYDACTYLY		brachydactyly
891	PVT1	BREAST CANCER		breast cancer
892	PVT1	BURKITT'S LYMPHOMAS		Burkitt's lymphomas
893	PVT1	CANCER		cancer
894	PVT1	CLEFT LIP		cleft lip
895	PVT1	DIABETIC NEPHROPATHY		diabetic nephropathy
896	PVT1	DIABETIC NEPHROPATHY		diabetic nephropathy
897	PVT1	HODGKIN'S LYMPHOMA		Hodgkin's lymphoma
898	PVT1	LYMPHOMA		lymphoma
899	PVT1	LYMPHOMA		lymphoma
900	PVT1	MURINE PLASMACYTOMAS		murine plasmacytomas
901	PVT1	OVARIAN CANCER		ovarian cancer
902	PVT1	PANCREAS CANCER		pancreas cancer
903	PVT1	PROSTAT		prostat
904	PVT1	RENAL CANCER		renal cancer
905	PVT1	TYPE 1 DIABETES		type 1 diabetes
906	PVT1	TYPE 2 DIABETES		type 2 diabetes
907	PVT1	TYPE 2 DIABETES		type 2 diabetes
908	REST/CoREST-regulated lncRNAs	HUNTINGTON'S DISEASE		Huntington's disease
909	RMST	RHABDOMYOSARCOMA		rhabdomyosarcoma
910	RNA polymerase III-dependent lncRNAs	DIFFUSE CEREBRAL HYPOMYELINATION WITH CEREBELLAR ATROPHY AND HYPOPLASIA OF THE CORPUS CALLOSUM		Diffuse cerebral hypomyelination with cerebellar atrophy and hypoplasia of the corpus callosum
911	RNA-a	OPITZ–KAVEGGIA SYNDROME		Opitz–Kaveggia syndrome
912	RNase MRP	CARTILAGE HAIR HYPOPLAISIA		Cartilage Hair Hypoplaisia
913	RP1-179N16.3	NASOPHARYNGEAL CARCINOMA		nasopharyngeal carcinoma
914	RP4-620F22.3	ENTEROVIRUS 74 INFECTION		enterovirus 74 infection
915	RP5-843L14.1	ENTEROVIRUS 73 INFECTION		enterovirus 73 infection
916	RRP1B	CANCER		cancer
917	RUNXOR	HEMATOPOIETIC MALIGNANCIES		hematopoietic malignancies
918	SCAANT1	SPINOCEREBELLAR ATAXIA TYPE 7		Spinocerebellar ataxia type 7
919	SCAANT1	SPINOCEREBELLAR ATAXIA TYPE 7		Spinocerebellar ataxia type 7
920	SCAANT1	SPINOCEREBELLAR ATAXIA TYPE 7		Spinocerebellar ataxia type 7
921	SCAANT1	SPINOCEREBELLAR ATAXIA TYPE 7		Spinocerebellar ataxia type 7
922	Scarb2	HEART FAILURE		Heart Failure
923	SCHLAP1	PROSTAT		prostat
924	Sema3g	ISCHEMIA/REPERFUSION		ischemia/reperfusion
925	SLC7A2-IT1A/B	PROGRESSIVE ENCEPHALOPATHY WITH SEVERE INFANTILE ANOREXIA		Progressive encephalopathy with severe infantile anorexia
926	SNHG11	OBESITY		obesity
927	SNHG16	BLADDER CANCER		bladder cancer
928	SNHG16	COLORECTAL CANCER		colorectal cancer
929	SNHG3	ALZHEIMER'S DISEASE		Alzheimer's disease
930	SNHG4	MYELODYSPLASTIC SYNDROME		myelodysplastic syndrome
931	SNHG5	LYMPHOMA		lymphoma
932	SOX2-OT	ESOPHAGEAL SQUAMOUS CELL CANCER		Esophageal squamous cell cancer
933	SOX2-OT	ALZHEIMER'S DISEASE		Alzheimer's disease
934	SOX2-OT	NEURODEVELOPMENTAL SYNDROMES ASSOCIATED WITH THE SOX2 LOCUS		Neurodevelopmental syndromes associated with the SOX2 locus
935	Sox4	ISCHEMIA/REPERFUSION		ischemia/reperfusion
936	SPRY4-IT1	ESOPHAGEAL SQUAMOUS CELL CANCER		Esophageal squamous cell cancer
937	SPRY4-IT1	MELANOMA		melanoma
938	SPRY4-IT1	MELANOMA		melanoma
939	SPRY4-IT1	MELANOMA		melanoma
940	SRA1	BREAST CANCER		breast cancer
941	SRA1	BREAST CANCER		breast cancer
942	SRA1	BREAST CANCER		breast cancer
943	SRA1	BREAST CANCER		breast cancer
944	SRA1	BREAST CANCER		breast cancer
945	SRA1	CARDIOMYOPATHY		cardiomyopathy
946	SRA1	HUMAN DILATED CARDIOMYOPATHY		Human Dilated Cardiomyopathy
947	SRA1	OVARIAN CANCER		ovarian cancer
948	SRA1	UTERUS CANCER		uterus cancer
949	Srsf9	ISCHEMIA/REPERFUSION		ischemia/reperfusion
950	SUMO1P3	GASTRIC CANCER		gastric cancer
951	SUMO1P3	GASTRIC CANCER		gastric cancer
952	TC0100223	CANCER		cancer
953	TC0101441	CANCER		cancer
954	TC0101686	CANCER		cancer
955	TCL6	LEUKEMIA		leukemia
956	TCL6	LYMPHOMA		lymphoma
957	TDRG1	TESTICULAR CANCER		testicular cancer
958	TERC	DYSKERATOSIS CONGENITA		dyskeratosis congenita
959	TERC	PROSTAT		prostat
960	TERRA	CANCER		cancer
961	THRIL	KAWASAKI DISEASE		Kawasaki disease
962	THRIL	KAWASAKI DISEASE		Kawasaki disease
963	TINCR	SQUAMOUS CELL CARCINOMA		squamous cell carcinoma
964	TRAF3IP2-AS1	SCHIZOPHRENIA		schizophrenia
965	Trp53cor1	CANCER		cancer
966	Trp53cor1	CANCER		cancer
967	Trp53cor1	COLORECTAL CANCER		colorectal cancer
968	Trp53cor1	COLORECTAL CANCER		colorectal cancer
969	Trp53cor1	TUMOR		tumor
970	Trp53cor1	TUMOR		tumor
971	Trpm3	HEART FAILURE		Heart Failure
972	T-UCRs	NEUROBLASTOMA		neuroblastoma
973	TUG1	B-CELL NEOPLASMS		B-cell neoplasms
974	TUG1	BLADDER CANCER		bladder cancer
975	TUG1	BLADDER CANCER		bladder cancer
976	TUG1	BLADDER CANCER		bladder cancer
977	TUG1	HUNTINGTON'S DISEASE		Huntington's disease
978	TUG1	HUNTINGTON'S DISEASE		Huntington's disease
979	TUG1	NON-SMALL CELL LUNG CANCER		non-small cell lung cancer
980	TUSC8	CERVICAL CANCER		cervical cancer
981	U1 spliceosomal lncRNA	PARKINSON'S DISEASE		Parkinson's disease
982	Ube3a-as	ANGELMAN SYNDROME		Angelman syndrome
983	UBE3A-AS1	ANGELMAN SYNDROME		Angelman syndrome
984	UBE3A-AS1	ANGELMAN SYNDROME		Angelman syndrome
985	UBE3A-AS1	PRADER-WILLI SYNDROME		Prader-Willi syndrome
986	UBE3A-ATS	ANGELMAN SYNDROME		Angelman syndrome
987	UBE3A-ATS	ANGELMAN SYNDROME		Angelman syndrome
988	uc.115-	HEART FAILURE		Heart Failure
989	uc.184+	HEART FAILURE		Heart Failure
990	UCA1	BLADDER CANCER		bladder cancer
991	UCA1	BLADDER CANCER		bladder cancer
992	UCA1	BLADDER CANCER		bladder cancer
993	UCA1	BLADDER CANCER		bladder cancer
994	UCA1	BLADDER CANCER		bladder cancer
995	UCA1	BLADDER CANCER		bladder cancer
996	UCA1	BLADDER CANCER		bladder cancer
997	UCA1	BLADDER CANCER		bladder cancer
998	UCA1	BLADDER CANCER		bladder cancer
999	UCA1	BLADDER CANCER		bladder cancer
1000	UCA1	ORAL SQUAMOUS CELL CARCINOMA		oral squamous cell carcinoma
1001	UCA1	PANCREATICOBILIARY MALJUNCTION		pancreaticobiliary maljunction
1002	UCA1	SQUAMOUS CARCINOMA		squamous carcinoma
1003	UCA1	TONGUE SQUAMOUS CELL CARCINOMAS		tongue squamous cell carcinomas
1004	UCA1	TUMOR		tumor
1005	UCH1LAS	PARKINSON'S DISEASE		Parkinson's disease
1006	VL30 LTRs	HEPATOCELLUAR CARCINOMA		hepatocelluar carcinoma
1007	WRAP53	CANCER		cancer
1008	WRAP53	CANCER		cancer
1009	WRAP53	DYSKERATOSIS CONGENITA		dyskeratosis congenita
1010	WT1-AS	ACUTE MYELOID LEUKEMIA		acute myeloid leukemia
1011	WT1-AS	ACUTE MYELOID LEUKEMIA		acute myeloid leukemia
1012	WT1-AS	WILMS' TUMOR		Wilms' tumor
1013	WT1-AS	WILMS' TUMOR		Wilms' tumor
1014	Wt1os	ISCHEMIA/REPERFUSION		ischemia/reperfusion
1015	XIST	BLADDER CANCER		bladder cancer
1016	XIST	BREAST CANCER		breast cancer
1017	XIST	CANCER		cancer
1018	XIST	CANCER		cancer
1019	XIST	FEMALE CANCERS		female cancers
1020	XIST	KLINEFELTER'S SYNDROME		Klinefelter's syndrome
1021	XIST	KLINEFELTER'S SYNDROME		Klinefelter's syndrome
1022	XIST	TESTICULAR CANCER		testicular cancer
1023	Yiya	CANCER		cancer
1024	ZFAT-AS1	AUTOIMMUNE DISEASE		autoimmune disease
1025	Zim3	HEART FAILURE		Heart Failure
1026	ZNFX1-AS1	BREAST CANCER		breast cancer
1027	ZNFX1-AS1	BREAST CANCER		breast cancer
1028	ZNFX1-AS1	DUCTAL CARCINOMA		ductal carcinoma
1029	PVT1	GASTRIC CANCER		gastric cancer
1030	LINC01133	LUNG SQUAMOUS CELL CANCER		lung squamous cell cancer
1031	lnc-LCE5A-1	HEAD AND NECK SQUAMOUS CELL CARCINOMA		Head and neck squamous cell carcinoma
1032	lnc-KCTD6-3	HEAD AND NECK SQUAMOUS CELL CARCINOMA		Head and neck squamous cell carcinoma
1033	UCA1	GASTRIC CANCER		gastric cancer
1034	HOTAIR	ORAL SQUAMOUS CELL CARCINOMA		oral squamous cell carcinoma
1035	antisense to Uchl1 (AS Uchl1)	PARKINSON'S DISEASE		Parkinson's disease
1036	H19	BREAST CANCER		breast cancer
1037	SPRY4-IT1	GASTRIC CANCER		gastric cancer
1038	LOC728228	LUNG CANCER		lung cancer
1039	MALAT1	GLIOBLASTOMA		glioblastoma
1040	H19	CORONARY ARTERY DISEASE		coronary artery disease
1041	tumour suppressor candidate 7 (TUSC7)	GASTRIC CANCER		gastric cancer
1042	HIF1A-AS1	CARDIOVASCULAR DISEASE		Cardiovascular disease
1043	UCA1	HEPATOCELLULAR CARCINOMA		hepatocellular carcinoma
1044	lncRNA-ATB	COLORECTAL CANCER		colorectal cancer
1045	Arid2-IR	RENAL INFLAMMATION		renal inflammation
1046	TINCR	GASTRIC CANCER		gastric cancer
1047	NRON	AIDS		AIDS
1048	MALAT2-activated long noncoding RNA	GASTRIC CANCER		gastric cancer
1049	DRAIC/PCAT29	PROSTATE CANCER, BLADDER CANCER, LOW-GRADE GLIOMAS, LUNG ADENOCARCINOMA, STOMACH ADENOCARCINOMA, RENAL CLEAR CELL CARCINOMA, HEPATOCELLULAR CARCINOMA, SKIN MELANOMA		prostate cancer, bladder cancer, low-grade gliomas, lung adenocarcinoma, stomach adenocarcinoma, renal clear cell carcinoma, hepatocellular carcinoma, skin melanoma
1050	DANCR	POSTMENOPAUSAL OSTEOPOROSIS		postmenopausal osteoporosis
1051	MRAK052686	NONALCOHOLIC FATTY LIVER DISEASE (NAFLD)		Nonalcoholic fatty liver disease (NAFLD)
1052	Abhd11os	NEURODEGENERATIVE DISEASES		neurodegenerative diseases
1053	HOTAIR	GASTRIC CANCER		gastric Cancer
1054	MALAT1	RENAL CELL CARCINOMA (RCC)		renal cell carcinoma (RCC)
1055	Androgen Receptor Coregulator CTBP1-AS	POLYCYSTIC OVARY SYNDROME		Polycystic Ovary Syndrome
1056	long stress-induced non-coding transcript 5 (LSINCT5)	GASTRIC CANCER,COLORECTAL CANCER		gastric cancer,colorectal cancer
1057	NBAT-1	NEUROBLASTOMA		neuroblastoma
1058	prostate cancer gene expression marker 1 (PCGEM1)	PROSTATE CANCER		prostate cancer
1059	SChLAP1	PROSTATE CANCER		prostate cancer
1060	Ube3a-ATS	ANGELMAN SYNDROME		Angelman syndrome
1061	SChLAP1	PROSTATE CANCER		prostate cancer
1062	PCA3	PROSTATE CANCER		prostate cancer
1063	linc-POU3F3	GLIOMA		glioma
1064	BCAR4	BREAST CANCER		breast cancer
1065	MALAT1	MULTIPLE MYELOMA		multiple myeloma
1066	Neat1	INFERTILITY		infertility
1067	MALAT1	DIABETES MELLITUS		diabetes mellitus
1068	ENST00000480739	PANCREATIC DUCTAL ADENOCARCINOMA		pancreatic ductal adenocarcinoma
1069	lnc-SCA7	SPINOCEREBELLAR ATAXIA TYPE 7 (SCA7)		spinocerebellar ataxia type 7 (SCA7)
1070	HOST2	EPITHELIAL OVARIAN CANCER		epithelial ovarian cancer
1071	GAPLINC	GASTRIC CANCER		gastric cancer
1072	RP5-833A20.1	ATHEROSCLEROSIS		atherosclerosis
1073	lincRNA-RoR	TRIPLE-NEGATIVE BREAST CANCER		triple-negative breast cancer
1074	AC006050.3-003	LUNG SQUAMOUS CELL CARCINOMA		lung squamous cell carcinoma
1075	LOC285194	ESOPHAGEAL SQUAMOUS CELL CARCINOMA (ESCC)		esophageal squamous cell carcinoma (ESCC)
1076	AB074278	BLADDER CANCER		bladder cancer
1077	Xist	MEMBRANOUS NEPHROPATHY (MN)		membranous nephropathy (MN)
1078	lincRNA-p21	ATHEROSCLEROSIS		atherosclerosis
1079	cyclin-dependent kinase inhibitor 2B antisense RNA (CDKN2B-AS)	ENDOMETRIOSIS		endometriosis
1080	wingless-type MMTV integration site family member 4 (WNT4)	ENDOMETRIOSIS		endometriosis
1081	HOX transcript antisense RNA (HOTAIR)	RENAL CARCINOMA		renal carcinoma
1082	Urothelial cancer associated 1 (UCA1)	CARCINOMA OF THE URINARY BLADDER		carcinoma of the urinary bladder
1083	HA117	HIRSCHSPRUNG'S DISEASE		Hirschsprung's disease
1084	HOTAIR	LARYNGEAL SQUAMOUS CELL CARCINOMA		laryngeal squamous cell carcinoma
1085	miR-21	LARYNGEAL SQUAMOUS CELL CARCINOMA		laryngeal squamous cell carcinoma
1086	TARID	CANCER		cancer
1087	PVT1	HEPATOCELLULAR CARCINOMA		hepatocellular carcinoma
1088	PVT1	CANCER		cancer
1089	hypoxia inducible factor 1A antisense RNA 2	ACUTE MYOCARDIAL INFARCTION		acute myocardial infarction
1090	cyclin-dependent kinase inhibitor 2B antisense RNA 1 (ANRIL)	ACUTE MYOCARDIAL INFARCTION		acute myocardial infarction
1091	member 1 opposite strand/antisense transcript 1 (KCNQ1OT1)	ACUTE MYOCARDIAL INFARCTION		acute myocardial infarction
1092	metastasis-associated lung adenocarcinoma transcript 1	ACUTE MYOCARDIAL INFARCTION		acute myocardial infarction
1093	myocardial infarction-associated transcript	ACUTE MYOCARDIAL INFARCTION		acute myocardial infarction
1094	XLOC_004562	H. PYLORI-RELATED DISEASES		H. pylori-related diseases
1095	XLOC_005912	H. PYLORI-RELATED DISEASES		H. pylori-related diseases
1096	XLOC_000620	H. PYLORI-RELATED DISEASES		H. pylori-related diseases
1097	XLOC_004122	H. PYLORI-RELATED DISEASES		H. pylori-related diseases
1098	XLOC_014388	H. PYLORI-RELATED DISEASES		H. pylori-related diseases
1099	Asb3	CARDIOVASCULAR AND RENAL DISEASE		cardiovascular and renal disease
1100	Chac2	CARDIOVASCULAR AND RENAL DISEASE		cardiovascular and renal disease
1101	Pex11b	CARDIOVASCULAR AND RENAL DISEASE		cardiovascular and renal disease
1102	Sp5	CARDIOVASCULAR AND RENAL DISEASE		cardiovascular and renal disease

## Sheet: Sheet3
			Prader-Willi syndrome
			endometriosis
			ischemia/reperfusion
			Alzheimer's disease
			Heart Failure
			AIDS
			cancer
			cardiac hypertrophy
			gastric cancer
			AIDS
			dermatomyositis
			Leishmania
			polymyositis
			cancer
			enterovirus 72 infection
			lung adenocarcinoma
			glioma
			nasopharyngeal carcinoma
			barrett's Esophagus
			alcoholic liver disease
			chronic nonalcoholic liver disease
			hepatocelluar carcinoma
			papillary thyroid carcinoma
			ischemia/reperfusion
			Heart Failure
			Restless legs syndrome
			Heart Failure
			Heart Failure
			nasopharyngeal carcinoma
			nasopharyngeal carcinoma
			Heart Failure
			Ischemia/Reperfusion
			cardiac lineage
			ischemia/reperfusion
			ischemia/reperfusion
			Heart Failure
			Heart Failure
			nasopharyngeal carcinoma
			ischemia/reperfusion
			Macular degeneration
			atherosclerosis
			cancer
			periodontitis
			prostat
			glioblastoma
			Meningioma
			enterovirus 71 infection
			nasopharyngeal carcinoma
			fragile X syndrome
			dilated cardiomyopathy
			HCV
			human spinocerebellar ataxia type 8
			Spinocerebellar ataxia type 8
			brain ischemia
			infection of mouse minute virus
			deleterious effects in the somatic thymus tissue
			infection of chicken embryo lethal orphan adenovirus
			infection of mouse minute virus
			pain
			Alzheimer's disease
			Inclusion body myositis
			melanoma
			non-small cell lung cancer
			osteosarcoma
			breast cancer
			aging
			Alzheimer's disease
			breast cancer
			cervical cancer
			lung cancer
			oesophagus cancer
			ovarian cancer
			parotid cancer
			tongue cancer
			depression
			Huntington's disease
			psychiatric disease
			schizophrenia
			obesity
			bladder cancer
			cancer
			testicular cancer
			blepharophimosis syndrome
			West Syndrome
			Angelman syndrome
			Prader-Willi syndrome
			prostat
			endometrial cancer
			carcinoma
			prostat
			colorectal cancer
			gastric cancer
			CCAT2
			non-small cell lung cancer
			glioma
			tumor
			TLS-associated pathological states
			abdominal aortic aneurysm
			acute lymphoblastic leukemia
			Alzheimer's disease
			aortic aneurysm
			atherosclerosis
			basal cell carcinoma
			breast cancer
			cancer
			cardiovascular disease
			coronary artery disease
			coronary disease
			coronary heart disease
			Diabetes
			endometriosis
			Esophageal squamous cell cancer
			familial and sporadic intracranial aneurysms
			frailty
			gastric cancer
			Glaucoma
			glioma
			hereditary cutaneous malignant melanoma
			intracranial aneurism
			ischemic stroke
			leukemia
			melanoma
			myocardial infarction
			nasopharyngeal carcinoma
			neural system tumors syndrome
			Neurofibromatosis type 1
			periodontitis
			peripheral artery disease
			Plexiform neurofibroma
			prostat
			Stroke
			tumor
			type 2 diabetes
			Stroke
			Stroke
			glioma
			plexiform neurofibroma
			coronary heart disease
			intracranial aneurism
			cancer
			type 2 diabetes
			neuroblastoma
			acute lymphoblastic leukemia
			melanoma
			prostat
			cat eye syndrome
			cat eye syndrome
			adolescent idiopathic scoliosis
			cardiac hypertrophy
			colorectal cancer
			prostat
			Facioscapulohumeral muscular dystrophy
			bone diseases
			bipolar disorder
			panic disorder
			schizophrenia
			Pancreatic ductal adenocarcinoma
			Facioscapulohumeral muscular dystrophy
			DiGeorge syndrome
			Huntington's disease
			velocardiofacial syndrome
			affective disorders
			Autism spectrum disorder
			bipolar disorder
			depression
			Major depression
			schizophrenia
			chronic lymphocytic leukemia
			chronic lymphocytic leukemia
			lymphocytic leukemia
			lymphoma
			myeloma
			schizophrenia
			Split Hand/Split Foot malformation disorder
			myotonic dystrophy type 1
			Heart Failure
			ovarian cancer
			Crohn's disease
			hepatocelluar carcinoma
			adolescent idiopathic scoliosis
			breast cancer
			Hereditary Haemorrhagic Telangiectasia
			Hereditary Haemorrhagic Telangiectasia
			Hereditary Haemorrhagic Telangiectasia
			Hereditary Haemorrhagic Telangiectasia
			Hereditary Haemorrhagic Telangiectasia
			Hereditary Haemorrhagic Telangiectasia
			Hereditary Haemorrhagic Telangiectasia
			Hereditary Haemorrhagic Telangiectasia
			Hereditary Haemorrhagic Telangiectasia
			Hereditary Haemorrhagic Telangiectasia
			Hereditary Haemorrhagic Telangiectasia
			Hereditary Haemorrhagic Telangiectasia
			Hereditary Haemorrhagic Telangiectasia
			Hereditary Haemorrhagic Telangiectasia
			Hereditary Haemorrhagic Telangiectasia
			Hereditary Haemorrhagic Telangiectasia
			Hereditary Haemorrhagic Telangiectasia
			Hereditary Haemorrhagic Telangiectasia
			Hereditary Haemorrhagic Telangiectasia
			Hereditary Haemorrhagic Telangiectasia
			Hereditary Haemorrhagic Telangiectasia
			Hereditary Haemorrhagic Telangiectasia
			Hereditary Haemorrhagic Telangiectasia
			Hereditary Haemorrhagic Telangiectasia
			Hereditary Haemorrhagic Telangiectasia
			Hereditary Haemorrhagic Telangiectasia
			Hereditary Haemorrhagic Telangiectasia
			Hereditary Haemorrhagic Telangiectasia
			Hereditary Haemorrhagic Telangiectasia
			Hereditary Haemorrhagic Telangiectasia
			Hereditary Haemorrhagic Telangiectasia
			Hereditary Haemorrhagic Telangiectasia
			Hereditary Haemorrhagic Telangiectasia
			Hereditary Haemorrhagic Telangiectasia
			Hereditary Haemorrhagic Telangiectasia
			Hereditary Haemorrhagic Telangiectasia
			Hereditary Haemorrhagic Telangiectasia
			Hereditary Haemorrhagic Telangiectasia
			Hereditary Haemorrhagic Telangiectasia
			Hereditary Haemorrhagic Telangiectasia
			Hereditary Haemorrhagic Telangiectasia
			Heart Failure
			Heart Failure
			Heart Failure
			Heart Failure
			Heart Failure
			Heart Failure
			Heart Failure
			Heart Failure
			Heart Failure
			Heart Failure
			Heart Failure
			ischemia/reperfusion
			Heart Failure
			Heart Failure
			Ventricular septal defects
			cancer
			Esophageal squamous cell cancer
			Esophageal squamous cell cancer
			embryonal carcinoma
			intracranial aneurism
			lipid metabolism disorder
			Heart Failure
			Ventricular septal defects
			fragile X syndrome
			Fragile X-associated tremor and ataxia syndrome
			Fragile X syndrome
			Fragile X-associated tremor and ataxia syndrome
			Fragile X syndrome
			Fragile X-associated tremor and ataxia syndrome
			autoimmune disease
			B-cell neoplasms
			breast cancer
			cancer
			kidney cancer
			lymphoma
			melanoma
			prostat
			systemic lupus erythaematosus
			tumor
			Alzheimer's disease
			gastric cancer
			Heart Failure
			cardiovascular disease
			Heart Failure
			pseudohypoparathyroidism type Ib
			adrenocortical carcinomas
			atherosclerosis
			Beckwith-Wiedemann syndrome
			biparental complete hydatidiform moles
			bladder cancer
			breast cancer
			cancer
			cervical cancer
			choricarcinoma
			chronic myeloproliferative disorders
			colon cancer
			Congenital hyperinsulinism
			Esophageal squamous cell cancer
			gastric cancer
			germ cell tumor
			gestational choriocarcinoma
			gestational trophoblastic diseases
			glioblastoma
			glioma
			growth restriction
			hematopoiesis
			hepatocelluar carcinoma
			hyperhomocysteinemia
			infertility
			kidney cancer
			liver cancer
			lung cancer
			Marek's disease
			Medulloblastoma
			melanoma
			Meningioma
			Mullerian aplasia
			myeloproliferative polycythaemia vera
			neural tube defects
			neuroblastoma
			obesity
			ovarian cancer
			pheochromocytoma
			Pituitary adenoma
			Prader-Willi syndrome
			pre-eclampsia
			prostat
			Silver-Russell syndrome
			trophoblastic tumor
			tumor
			Wiedemann-Beckwith syndrome
			Wilms' tumor
			Alzheimer's disease
			Huntington's disease
			schizophrenia
			Alzheimer's disease
			Huntington's disease
			schizophrenia
			AIDS
			hepatocelluar carcinoma
			extravillous trophoblast
			kidney cancer
			renal cancer
			kidney cancer
			type 2 diabetes
			AIDS
			liver injury
			multiple sclerosis
			psoriasis
			adenocarcinoma
			oesophageal adenocarcinoma
			B-cell neoplasms
			breast cancer
			cancer
			cervical cancer
			colon cancer
			colorectal cancer
			endometrial cancer
			epithelial ovarian cancer
			Esophageal squamous cell cancer
			gastric cancer
			gastrointestinal cancer
			hepatocelluar carcinoma
			laryngeal squamous cell carcinoma
			liver cancer
			lung adenocarcinoma
			lung cancer
			nasopharyngeal carcinoma
			non-small cell lung cancer
			oesophageal squamous cell carcinoma
			oral squamous cell carcinoma
			pancreas cancer
			rheumatoid arthritis
			small cell lung cancer
			tumor
			hepatocelluar carcinoma
			Huntington's disease
			Huntington's disease
			hepatic colorectal metastasis
			hepatocelluar carcinoma
			liver cancer
			transient neonatal diabetes mellitus
			multiple sclerosis
			hepatocelluar carcinoma
			prostat
			type 1 diabetes
			Wilms' tumor
			Prader-Willi syndrome
			neuropathic pain
			aging
			Wilms' tumor
			Beckwith-Wiedemann syndrome
			colorectal cancer
			hepatocelluar carcinoma
			kidney cancer
			cancer
			Duchenne muscular dystrophy
			hepatocelluar carcinoma
			photoperiod-sensitive male sterility
			melanoma
			narcolepsy
			schizophrenia
			type 2 diabetes
			Intellectual and developmental disability
			nasopharyngeal carcinoma
			prostat
			Parkinson's disease
			Duchenne muscular dystrophy
			lung cancer
			colorectal cancer
			p53-associated pathological states
			tumor
			Heart Failure
			nasopharyngeal carcinoma
			nasopharyngeal carcinoma
			hepatocelluar carcinoma
			liver cancer
			tumor
			hepatocelluar carcinoma
			non-small cell lung cancer
			nasopharyngeal carcinoma
			Heart Failure
			psychiatric disease
			breast cancer
			prostat
			osteosarcoma
			breast cancer
			ovarian cancer
			B-cell neoplasms
			bladder cancer
			breast cancer
			cancer
			cervical cancer
			colon cancer
			colorectal cancer
			decreased myogenesis
			Diabetes
			endometrial cancer
			gallbladder cancer
			hepatocelluar carcinoma
			kidney cancer
			laryngeal squamous cell carcinoma
			liver cancer
			lung adenocarcinoma
			lung cancer
			nasopharyngeal carcinoma
			neuroblastoma
			non-small cell lung cancer
			osteosarcoma
			pancreas cancer
			prostat
			small cell lung cancer
			TDP-43-associated pathological states
			tumor
			uterus cancer
			Pancreatic ductal adenocarcinoma
			acute myeloid leukemia
			bladder cancer
			breast cancer
			cancer
			chronic myeloid leukemia
			colon cancer
			gastric cancer
			glioma
			hepatocelluar carcinoma
			heroin abuse
			Huntington's disease
			kidney cancer
			lung cancer
			Meningioma
			myelodysplastic syndrome
			neuroblastoma
			nonfunctioning pituitary adenomas
			Pituitary adenoma
			prostat
			tumor
			type 1 diabetes
			Silver-Russell syndrome
			cancer
			drug abuse
			heroin abuse
			myocardial infarction
			schizophrenia
			Esophageal squamous cell cancer
			gastric cancer
			hepatocelluar carcinoma
			lung cancer
			myopia
			chronic lymphocytic leukemia
			cancer
			lymphoma
			syndromic developmental defect
			breast cancer
			hepatocelluar carcinoma
			Prader-Willi syndrome
			neuroblastoma
			papillary thyroid carcinoma
			neuroblastoma
			neuroblastoma
			AIDS
			amyotrophic lateral sclerosis
			frontotemporal lobar degeneration
			Huntington's disease
			Intrauterine Growth Restriction
			TDP-43-associated pathological states
			oral squamous cell carcinoma
			progressive kidney injury
			progressive kidney injury
			cardiovascular disease
			colorectal cancer
			hepatocelluar carcinoma
			squamous-cell lung carcinomas
			Down's syndrome
			Kaposi's sarcoma
			p53-associated pathological states
			cancer
			prostat
			cancer
			prostat
			prostat
			tumor
			prostat
			type 2 diabetes
			breast cancer
			glucose metabolism disorder
			Parkinson's disease
			blepharophimosis syndrome
			Pancreatic ductal adenocarcinoma
			psoriasis
			prostat
			psoriasis
			papillary thyroid carcinoma
			papillary thyroid carcinoma
			cancer
			prostat
			tumor
			tumor
			brachydactyly
			breast cancer
			Burkitt's lymphomas
			cancer
			cleft lip
			diabetic nephropathy
			Hodgkin's lymphoma
			lymphoma
			murine plasmacytomas
			ovarian cancer
			pancreas cancer
			prostat
			renal cancer
			type 1 diabetes
			type 2 diabetes
			Huntington's disease
			rhabdomyosarcoma
			Diffuse cerebral hypomyelination with cerebellar atrophy and hypoplasia of the corpus callosum
			Opitz–Kaveggia syndrome
			Cartilage Hair Hypoplaisia
			nasopharyngeal carcinoma
			enterovirus 74 infection
			enterovirus 73 infection
			cancer
			hematopoietic malignancies
			Spinocerebellar ataxia type 7
			Heart Failure
			prostat
			ischemia/reperfusion
			Progressive encephalopathy with severe infantile anorexia
			obesity
			bladder cancer
			colorectal cancer
			Alzheimer's disease
			myelodysplastic syndrome
			lymphoma
			Esophageal squamous cell cancer
			Alzheimer's disease
			Neurodevelopmental syndromes associated with the SOX2 locus
			ischemia/reperfusion
			Esophageal squamous cell cancer
			melanoma
			breast cancer
			cardiomyopathy
			Human Dilated Cardiomyopathy
			ovarian cancer
			uterus cancer
			ischemia/reperfusion
			gastric cancer
			cancer
			cancer
			cancer
			leukemia
			lymphoma
			testicular cancer
			dyskeratosis congenita
			prostat
			cancer
			Kawasaki disease
			squamous cell carcinoma
			schizophrenia
			cancer
			colorectal cancer
			tumor
			Heart Failure
			neuroblastoma
			B-cell neoplasms
			bladder cancer
			Huntington's disease
			non-small cell lung cancer
			cervical cancer
			Parkinson's disease
			Angelman syndrome
			Angelman syndrome
			Prader-Willi syndrome
			Angelman syndrome
			Heart Failure
			Heart Failure
			bladder cancer
			oral squamous cell carcinoma
			pancreaticobiliary maljunction
			squamous carcinoma
			tongue squamous cell carcinomas
			tumor
			Parkinson's disease
			hepatocelluar carcinoma
			cancer
			dyskeratosis congenita
			acute myeloid leukemia
			Wilms' tumor
			ischemia/reperfusion
			bladder cancer
			breast cancer
			cancer
			female cancers
			Klinefelter's syndrome
			testicular cancer
			cancer
			autoimmune disease
			Heart Failure
			breast cancer
			ductal carcinoma
			gastric cancer
			lung squamous cell cancer
			Head and neck squamous cell carcinoma
			Head and neck squamous cell carcinoma
			gastric cancer
			Parkinson's disease
			gastric cancer
			lung cancer
			glioblastoma
			coronary artery disease
			gastric cancer
			Cardiovascular disease
			hepatocellular carcinoma
			colorectal cancer
			renal inflammation
			gastric cancer
			AIDS
			gastric cancer
			prostate cancer, bladder cancer, low-grade gliomas, lung adenocarcinoma, stomach adenocarcinoma, renal clear cell carcinoma, hepatocellular carcinoma, skin melanoma
			postmenopausal osteoporosis
			Nonalcoholic fatty liver disease (NAFLD)
			neurodegenerative diseases
			renal cell carcinoma (RCC)
			Polycystic Ovary Syndrome
			gastric cancer,colorectal cancer
			neuroblastoma
			prostate cancer
			prostate cancer
			prostate cancer
			glioma
			multiple myeloma
			infertility
			diabetes mellitus
			pancreatic ductal adenocarcinoma
			spinocerebellar ataxia type 7 (SCA7)
			epithelial ovarian cancer
			gastric cancer
			atherosclerosis
			triple-negative breast cancer
			lung squamous cell carcinoma
			esophageal squamous cell carcinoma (ESCC)
			bladder cancer
			membranous nephropathy (MN)
			atherosclerosis
			endometriosis
			endometriosis
			renal carcinoma
			carcinoma of the urinary bladder
			Hirschsprung's disease
			laryngeal squamous cell carcinoma
			cancer
			hepatocellular carcinoma
			acute myocardial infarction
			acute myocardial infarction
			acute myocardial infarction
			acute myocardial infarction
			acute myocardial infarction
			H. pylori-related diseases
			H. pylori-related diseases
			H. pylori-related diseases
			H. pylori-related diseases
			H. pylori-related diseases
			cardiovascular and renal disease
			cardiovascular and renal disease
			cardiovascular and renal disease
			cardiovascular and renal disease

## Sheet: Sheet4
116HG	Prader-Willi Syndrome
1B FGF-antisense transcripts	Endometriosis
4930503E24Rik	Ischemia/Reperfusion
51A	Alzheimer'S Disease
5730458M16Rik	Heart Failure
7SK	Aids
7SK	Cancer
7SK	Cardiac Hypertrophy
7SK	Gastric Cancer
7SL	Aids
7SL	Dermatomyositis
7SL	Leishmania
7SL	Polymyositis
A130040M12Rik	Cancer
AC002511.1	Enterovirus 72 Infection
ACTA2-AS1	Lung Adenocarcinoma
ADAMTS9-AS2	Glioma
AF086415	Nasopharyngeal Carcinoma
AFAP1-AS1	Barrett'S Esophagus
AIR	Alcoholic Liver Disease
AIR	Chronic Nonalcoholic Liver Disease
AIR	Hepatocelluar Carcinoma
AK023948	Papillary Thyroid Carcinoma
AK028007	Ischemia/Reperfusion
AK038798	Heart Failure
AK042766	Restless Legs Syndrome
AK044955	Heart Failure
AK049728	Heart Failure
AK056098	Nasopharyngeal Carcinoma
AK095147	Nasopharyngeal Carcinoma
AK137898	Heart Failure
AK139328	Ischemia/Reperfusion
AK143260	Cardiac Lineage
AK143294	Ischemia/Reperfusion
AK143693	Ischemia/Reperfusion
AK144081	Heart Failure
AK153778	Heart Failure
AK294004	Nasopharyngeal Carcinoma
Alg2	Ischemia/Reperfusion
Alu lncRNAs	Macular Degeneration
ANRIL	Atherosclerosis
ANRIL	Cancer
ANRIL	Periodontitis
ANRIL	Prostat
anti-NOS2A	Glioblastoma
anti-NOS2A	Meningioma
AP000688.29	Enterovirus 71 Infection
AP5M1	Nasopharyngeal Carcinoma
ASFMR1	Fragile X Syndrome
ATP6V1G2-DDX39B	Dilated Cardiomyopathy
ATP6V1G2-DDX39B	Hcv
ATXN8OS	Human Spinocerebellar Ataxia Type 8
ATXN8OS	Spinocerebellar Ataxia Type 8
B1 SINE RNA	Brain Ischemia
B1 SINE RNA	Infection Of Mouse Minute Virus
B2 SINE RNA	Deleterious Effects In The Somatic Thymus Tissue
B2 SINE RNA	Infection Of Chicken Embryo Lethal Orphan Adenovirus
B2 SINE RNA	Infection Of Mouse Minute Virus
B2 SINE RNA	Pain
BACE1-AS	Alzheimer'S Disease
BACE1-AS	Inclusion Body Myositis
BANCR	Melanoma
BANCR	Non-Small Cell Lung Cancer
BC040587	Osteosarcoma
BCAR4	Breast Cancer
BCYRN1	Aging
BCYRN1	Alzheimer'S Disease
BCYRN1	Breast Cancer
BCYRN1	Cervical Cancer
BCYRN1	Lung Cancer
BCYRN1	Oesophagus Cancer
BCYRN1	Ovarian Cancer
BCYRN1	Parotid Cancer
BCYRN1	Tongue Cancer
BDNF-AS	Depression
BDNF-AS	Huntington'S Disease
BDNF-AS	Psychiatric Disease
BDNF-AS	Schizophrenia
BDNF-AS1	Obesity
BLACAT1	Bladder Cancer
BOK-AS1	Cancer
BOK-AS1	Testicular Cancer
BPESC1	Blepharophimosis Syndrome
BX118339	West Syndrome
C15orf2	Angelman Syndrome
C15orf2	Prader-Willi Syndrome
C1QTNF9B-AS1	Prostat
CASC2	Endometrial Cancer
CBR3-AS1	Carcinoma
CBR3-AS1	Prostat
CCAT1	Colorectal Cancer
CCAT1	Gastric Cancer
CCAT2	Ccat2
CCAT2	Non-Small Cell Lung Cancer
CCDC26	Glioma
CCND1	Tumor
CCND1 promoter-derived lncRNAs	Tls-Associated Pathological States
CDKN2B-AS1	Abdominal Aortic Aneurysm
CDKN2B-AS1	Acute Lymphoblastic Leukemia
CDKN2B-AS1	Alzheimer'S Disease
CDKN2B-AS1	Aortic Aneurysm
CDKN2B-AS1	Atherosclerosis
CDKN2B-AS1	Basal Cell Carcinoma
CDKN2B-AS1	Breast Cancer
CDKN2B-AS1	Cancer
CDKN2B-AS1	Cardiovascular Disease
CDKN2B-AS1	Coronary Artery Disease
CDKN2B-AS1	Coronary Disease
CDKN2B-AS1	Coronary Heart Disease
CDKN2B-AS1	Diabetes
CDKN2B-AS1	Endometriosis
CDKN2B-AS1	Esophageal Squamous Cell Cancer
CDKN2B-AS1	Familial And Sporadic Intracranial Aneurysms
CDKN2B-AS1	Frailty
CDKN2B-AS1	Gastric Cancer
CDKN2B-AS1	Glaucoma
CDKN2B-AS1	Glioma
CDKN2B-AS1	Hereditary Cutaneous Malignant Melanoma
CDKN2B-AS1	Intracranial Aneurism
CDKN2B-AS1	Ischemic Stroke
CDKN2B-AS1	Leukemia
CDKN2B-AS1	Melanoma
CDKN2B-AS1	Myocardial Infarction
CDKN2B-AS1	Nasopharyngeal Carcinoma
CDKN2B-AS1	Neural System Tumors Syndrome
CDKN2B-AS1	Neurofibromatosis Type 1
CDKN2B-AS1	Periodontitis
CDKN2B-AS1	Peripheral Artery Disease
CDKN2B-AS1	Plexiform Neurofibroma
CDKN2B-AS1	Prostat
CDKN2B-AS1	Stroke
CDKN2B-AS1	Tumor
CDKN2B-AS1	Type 2 Diabetes
CDKN2B-AS10	Stroke
CDKN2B-AS11	Stroke
CDKN2B-AS12	Glioma
CDKN2B-AS13	Plexiform Neurofibroma
CDKN2B-AS2	Coronary Heart Disease
CDKN2B-AS3	Intracranial Aneurism
CDKN2B-AS4	Cancer
CDKN2B-AS5	Type 2 Diabetes
CDKN2B-AS6	Neuroblastoma
CDKN2B-AS7	Acute Lymphoblastic Leukemia
CDKN2B-AS8	Melanoma
CDKN2B-AS9	Prostat
CECR3	Cat Eye Syndrome
CECR9	Cat Eye Syndrome
CHL1-AS2	Adolescent Idiopathic Scoliosis
CHRF	Cardiac Hypertrophy
CRNDE	Colorectal Cancer
CTBP1-AS	Prostat
D4Z4	Facioscapulohumeral Muscular Dystrophy
DANCR	Bone Diseases
DAOA-AS1	Bipolar Disorder
DAOA-AS1	Panic Disorder
DAOA-AS1	Schizophrenia
DAPK1	Pancreatic Ductal Adenocarcinoma
DBE-T	Facioscapulohumeral Muscular Dystrophy
DGCR5	Digeorge Syndrome
DGCR5	Huntington'S Disease
DGCR5	Velocardiofacial Syndrome
DISC2	Affective Disorders
DISC2	Autism Spectrum Disorder
DISC2	Bipolar Disorder
DISC2	Depression
DISC2	Major Depression
DISC2	Schizophrenia
DLEU1	Chronic Lymphocytic Leukemia
DLEU2	Chronic Lymphocytic Leukemia
DLEU2	Lymphocytic Leukemia
DLEU2	Lymphoma
DLEU2	Myeloma
DLG2AS	Schizophrenia
DLX6-AS1	Split Hand/Split Foot Malformation Disorder
DMPK	Myotonic Dystrophy Type 1
DMPK 3'UTR	Heart Failure
DNM3OS	Ovarian Cancer
DQ786243	Crohn'S Disease
Dreh	Hepatocelluar Carcinoma
DSCAM-AS1	Adolescent Idiopathic Scoliosis
DSCAM-AS1	Breast Cancer
ENSG00000135253.9	Hereditary Haemorrhagic Telangiectasia
ENSG00000147753.5	Hereditary Haemorrhagic Telangiectasia
ENSG00000196096.3	Hereditary Haemorrhagic Telangiectasia
ENSG00000197251.3	Hereditary Haemorrhagic Telangiectasia
ENSG00000203325.3	Hereditary Haemorrhagic Telangiectasia
ENSG00000206129.3	Hereditary Haemorrhagic Telangiectasia
ENSG00000215231.3	Hereditary Haemorrhagic Telangiectasia
ENSG00000215374.4	Hereditary Haemorrhagic Telangiectasia
ENSG00000215808.2	Hereditary Haemorrhagic Telangiectasia
ENSG00000226496.1	Hereditary Haemorrhagic Telangiectasia
ENSG00000229563.1	Hereditary Haemorrhagic Telangiectasia
ENSG00000230133.1	Hereditary Haemorrhagic Telangiectasia
ENSG00000230544.1	Hereditary Haemorrhagic Telangiectasia
ENSG00000231133.1	Hereditary Haemorrhagic Telangiectasia
ENSG00000231185.2	Hereditary Haemorrhagic Telangiectasia
ENSG00000232021.2	Hereditary Haemorrhagic Telangiectasia
ENSG00000232046.1	Hereditary Haemorrhagic Telangiectasia
ENSG00000232956.3	Hereditary Haemorrhagic Telangiectasia
ENSG00000233154.1	Hereditary Haemorrhagic Telangiectasia
ENSG00000233251.3	Hereditary Haemorrhagic Telangiectasia
ENSG00000235285.1	Hereditary Haemorrhagic Telangiectasia
ENSG00000237036.3	Hereditary Haemorrhagic Telangiectasia
ENSG00000237548.1	Hereditary Haemorrhagic Telangiectasia
ENSG00000240453.1	Hereditary Haemorrhagic Telangiectasia
ENSG00000241269.1	Hereditary Haemorrhagic Telangiectasia
ENSG00000245910.3	Hereditary Haemorrhagic Telangiectasia
ENSG00000248176.1	Hereditary Haemorrhagic Telangiectasia
ENSG00000249364.1	Hereditary Haemorrhagic Telangiectasia
ENSG00000249772.1	Hereditary Haemorrhagic Telangiectasia
ENSG00000250195.1	Hereditary Haemorrhagic Telangiectasia
ENSG00000250608.1	Hereditary Haemorrhagic Telangiectasia
ENSG00000254154.3	Hereditary Haemorrhagic Telangiectasia
ENSG00000255471.1	Hereditary Haemorrhagic Telangiectasia
ENSG00000256218.1	Hereditary Haemorrhagic Telangiectasia
ENSG00000259150.1	Hereditary Haemorrhagic Telangiectasia
ENSG00000259334.1	Hereditary Haemorrhagic Telangiectasia
ENSG00000259484.1	Hereditary Haemorrhagic Telangiectasia
ENSG00000259758.1	Hereditary Haemorrhagic Telangiectasia
ENSG00000263753.1	Hereditary Haemorrhagic Telangiectasia
ENSG00000264772.1	Hereditary Haemorrhagic Telangiectasia
ENSG00000266952.1	Hereditary Haemorrhagic Telangiectasia
ENSMUST00000022467	Heart Failure
ENSMUST00000041159	Heart Failure
ENSMUST00000117372	Heart Failure
ENSMUST00000117393	Heart Failure
ENSMUST00000119855	Heart Failure
ENSMUST00000120925	Heart Failure
ENSMUST00000127230	Heart Failure
ENSMUST00000127429	Heart Failure
ENSMUST00000130025	Heart Failure
ENSMUST00000142855	Heart Failure
ENSMUST00000143888	Heart Failure
ENSMUST00000151138	Ischemia/Reperfusion
ENSMUST00000160947	Heart Failure
ENSMUST00000167632	Heart Failure
ENST00000513542	Ventricular Septal Defects
EPB41L4A-AS1	Cancer
ESCCAL-1	Esophageal Squamous Cell Cancer
ESCCAL-5	Esophageal Squamous Cell Cancer
ESRG	Embryonal Carcinoma
ESRG	Intracranial Aneurism
FADS1	Lipid Metabolism Disorder
Fendrr	Heart Failure
FGF10-AS1	Ventricular Septal Defects
FMR4	Fragile X Syndrome
FMR4	Fragile X-Associated Tremor And Ataxia Syndrome
FMR5	Fragile X Syndrome
FMR5	Fragile X-Associated Tremor And Ataxia Syndrome
FMR6	Fragile X Syndrome
FMR6	Fragile X-Associated Tremor And Ataxia Syndrome
GAS5	Autoimmune Disease
GAS5	B-Cell Neoplasms
GAS5	Breast Cancer
GAS5	Cancer
GAS5	Kidney Cancer
GAS5	Lymphoma
GAS5	Melanoma
GAS5	Prostat
GAS5	Systemic Lupus Erythaematosus
GAS5	Tumor
GDNFOS	Alzheimer'S Disease
GHET1	Gastric Cancer
Gm12839	Heart Failure
Gm20748	Cardiovascular Disease
Gm6644	Heart Failure
GNAS-AS1	Pseudohypoparathyroidism Type Ib
H19	Adrenocortical Carcinomas
H19	Atherosclerosis
H19	Beckwith-Wiedemann Syndrome
H19	Biparental Complete Hydatidiform Moles
H19	Bladder Cancer
H19	Breast Cancer
H19	Cancer
H19	Cervical Cancer
H19	Choricarcinoma
H19	Chronic Myeloproliferative Disorders
H19	Colon Cancer
H19	Congenital Hyperinsulinism
H19	Esophageal Squamous Cell Cancer
H19	Gastric Cancer
H19	Germ Cell Tumor
H19	Gestational Choriocarcinoma
H19	Gestational Trophoblastic Diseases
H19	Glioblastoma
H19	Glioma
H19	Growth Restriction
H19	Hematopoiesis
H19	Hepatocelluar Carcinoma
H19	Hyperhomocysteinemia
H19	Infertility
H19	Kidney Cancer
H19	Liver Cancer
H19	Lung Cancer
H19	Marek'S Disease
H19	Medulloblastoma
H19	Melanoma
H19	Meningioma
H19	Mullerian Aplasia
H19	Myeloproliferative Polycythaemia Vera
H19	Neural Tube Defects
H19	Neuroblastoma
H19	Obesity
H19	Ovarian Cancer
H19	Pheochromocytoma
H19	Pituitary Adenoma
H19	Prader-Willi Syndrome
H19	Pre-Eclampsia
H19	Prostat
H19	Silver-Russell Syndrome
H19	Trophoblastic Tumor
H19	Tumor
H19	Wiedemann-Beckwith Syndrome
H19	Wilms' Tumor
HAR1A	Alzheimer'S Disease
HAR1A	Huntington'S Disease
HAR1A	Schizophrenia
HAR1B	Alzheimer'S Disease
HAR1B	Huntington'S Disease
HAR1B	Schizophrenia
HCP5	Aids
HEIH	Hepatocelluar Carcinoma
HELLPAR	Extravillous Trophoblast
HIF1A-AS1	Kidney Cancer
HIF1A-AS1	Renal Cancer
HIF1A-AS2	Kidney Cancer
HI-LNC25	Type 2 Diabetes
HLA-AS1	Aids
HLA-AS1	Liver Injury
HLA-AS1	Multiple Sclerosis
HLA-AS1	Psoriasis
HNF1A-AS1	Adenocarcinoma
HNF1A-AS1	Oesophageal Adenocarcinoma
HOTAIR	B-Cell Neoplasms
HOTAIR	Breast Cancer
HOTAIR	Cancer
HOTAIR	Cervical Cancer
HOTAIR	Colon Cancer
HOTAIR	Colorectal Cancer
HOTAIR	Endometrial Cancer
HOTAIR	Epithelial Ovarian Cancer
HOTAIR	Esophageal Squamous Cell Cancer
HOTAIR	Gastric Cancer
HOTAIR	Gastrointestinal Cancer
HOTAIR	Hepatocelluar Carcinoma
HOTAIR	Laryngeal Squamous Cell Carcinoma
HOTAIR	Liver Cancer
HOTAIR	Lung Adenocarcinoma
HOTAIR	Lung Cancer
HOTAIR	Nasopharyngeal Carcinoma
HOTAIR	Non-Small Cell Lung Cancer
HOTAIR	Oesophageal Squamous Cell Carcinoma
HOTAIR	Oral Squamous Cell Carcinoma
HOTAIR	Pancreas Cancer
HOTAIR	Rheumatoid Arthritis
HOTAIR	Small Cell Lung Cancer
HOTAIR	Tumor
HOTTIP	Hepatocelluar Carcinoma
HTTAS	Huntington'S Disease
HTTAS_v1	Huntington'S Disease
HULC	Hepatic Colorectal Metastasis
HULC	Hepatocelluar Carcinoma
HULC	Liver Cancer
HYMAI	Transient Neonatal Diabetes Mellitus
IFNG-AS1	Multiple Sclerosis
IGF2-AS	Hepatocelluar Carcinoma
IGF2-AS	Prostat
IGF2-AS	Type 1 Diabetes
IGF2-AS	Wilms' Tumor
IPW	Prader-Willi Syndrome
Kcna2 antisense RNA	Neuropathic Pain
KCNQ1DN	Aging
KCNQ1DN	Wilms' Tumor
KCNQ1OT1	Beckwith-Wiedemann Syndrome
KCNQ1OT1	Colorectal Cancer
KCNQ1OT1	Hepatocelluar Carcinoma
KCNQ1OT1	Kidney Cancer
KRAS1P	Cancer
KUCG1	Duchenne Muscular Dystrophy
LALR	Hepatocelluar Carcinoma
LDMAR	Photoperiod-Sensitive Male Sterility
LINC00032	Melanoma
LINC00162	Narcolepsy
LINC00271	Schizophrenia
LINC00271	Type 2 Diabetes
LINC00299	Intellectual And Developmental Disability
LINC00312	Nasopharyngeal Carcinoma
Linc00963	Prostat
LINC01262	Parkinson'S Disease
LINCMD1	Duchenne Muscular Dystrophy
LincRNA-p21	Lung Cancer
LincRNA-p21	Colorectal Cancer
lincRNA-p21	P53-Associated Pathological States
LincRNA-p21	Tumor
LIPCAR	Heart Failure
lnc-AL355149.1-1	Nasopharyngeal Carcinoma
lnc-C22orf32-1	Nasopharyngeal Carcinoma
lncRNA-ATB	Hepatocelluar Carcinoma
LncRNA-LALR1	Liver Cancer
lncRNA-LET	Tumor
lncRNA-MVIH	Hepatocelluar Carcinoma
lncRNA-MVIH	Non-Small Cell Lung Cancer
lnc-ZNF674-1	Nasopharyngeal Carcinoma
LOC102635190	Heart Failure
LOC389023	Psychiatric Disease
Loc554202	Breast Cancer
LOC728606	Prostat
LSAMP-AS3	Osteosarcoma
LSINCT5	Breast Cancer
LSINCT5	Ovarian Cancer
MALAT1	B-Cell Neoplasms
MALAT1	Bladder Cancer
MALAT1	Breast Cancer
MALAT1	Cancer
MALAT1	Cervical Cancer
MALAT1	Colon Cancer
MALAT1	Colorectal Cancer
MALAT1	Decreased Myogenesis
MALAT1	Diabetes
MALAT1	Endometrial Cancer
MALAT1	Gallbladder Cancer
MALAT1	Hepatocelluar Carcinoma
MALAT1	Kidney Cancer
MALAT1	Laryngeal Squamous Cell Carcinoma
MALAT1	Liver Cancer
MALAT1	Lung Adenocarcinoma
MALAT1	Lung Cancer
MALAT1	Nasopharyngeal Carcinoma
MALAT1	Neuroblastoma
MALAT1	Non-Small Cell Lung Cancer
MALAT1	Osteosarcoma
MALAT1	Pancreas Cancer
MALAT1	Prostat
MALAT1	Small Cell Lung Cancer
MALAT1	Tdp-43-Associated Pathological States
MALAT1	Tumor
MALAT1	Uterus Cancer
MAP3K14	Pancreatic Ductal Adenocarcinoma
MEG3	Acute Myeloid Leukemia
MEG3	Bladder Cancer
MEG3	Breast Cancer
MEG3	Cancer
MEG3	Chronic Myeloid Leukemia
MEG3	Colon Cancer
MEG3	Gastric Cancer
MEG3	Glioma
MEG3	Hepatocelluar Carcinoma
MEG3	Heroin Abuse
MEG3	Huntington'S Disease
MEG3	Kidney Cancer
MEG3	Lung Cancer
MEG3	Meningioma
MEG3	Myelodysplastic Syndrome
MEG3	Neuroblastoma
MEG3	Nonfunctioning Pituitary Adenomas
MEG3	Pituitary Adenoma
MEG3	Prostat
MEG3	Tumor
MEG3	Type 1 Diabetes
MESTIT1	Silver-Russell Syndrome
MIAT	Cancer
MIAT	Drug Abuse
MIAT	Heroin Abuse
MIAT	Myocardial Infarction
MIAT	Schizophrenia
MINA	Esophageal Squamous Cell Cancer
MINA	Gastric Cancer
MINA	Hepatocelluar Carcinoma
MINA	Lung Cancer
MIR100HG	Myopia
MIR155HG	Chronic Lymphocytic Leukemia
MIR17HG	Cancer
MIR17HG	Lymphoma
MIR17HG	Syndromic Developmental Defect
MIR31HG	Breast Cancer
MIR7-3HG	Hepatocelluar Carcinoma
MKRN3-AS1	Prader-Willi Syndrome
MYCNOS	Neuroblastoma
NAMA	Papillary Thyroid Carcinoma
ncRAN	Neuroblastoma
NDM29	Neuroblastoma
NEAT-1	Aids
NEAT-1	Amyotrophic Lateral Sclerosis
NEAT-1	Frontotemporal Lobar Degeneration
NEAT-1	Huntington'S Disease
NEAT-1	Intrauterine Growth Restriction
NEAT-1	Tdp-43-Associated Pathological States
NEAT-1	Oral Squamous Cell Carcinoma
np_17856	Progressive Kidney Injury
np_5318	Progressive Kidney Injury
NPPA-AS1	Cardiovascular Disease
NPTN-IT1	Colorectal Cancer
NPTN-IT1	Hepatocelluar Carcinoma
NPTN-IT1	Squamous-Cell Lung Carcinomas
NRON	Down'S Syndrome
PAN	Kaposi'S Sarcoma
PANDA	P53-Associated Pathological States
PANDAR	Cancer
PCA3	Prostat
PCAT1	Cancer
PCAT1	Prostat
PCGEM1	Prostat
PCNA-AS1	Tumor
PCNCR1	Prostat
PDZRN3-AS1	Type 2 Diabetes
PINC	Breast Cancer
PINK1-AS	Glucose Metabolism Disorder
PINK1-AS	Parkinson'S Disease
PISRT1	Blepharophimosis Syndrome
PPP3CB	Pancreatic Ductal Adenocarcinoma
PRINS	Psoriasis
PRNCR1	Prostat
PSORS1C3	Psoriasis
PTCSC	Papillary Thyroid Carcinoma
PTCSC3	Papillary Thyroid Carcinoma
PTENP1	Cancer
PTENP1	Prostat
PTENP1	Tumor
PTENpg1	Tumor
PTHLH	Brachydactyly
PVT1	Breast Cancer
PVT1	Burkitt'S Lymphomas
PVT1	Cancer
PVT1	Cleft Lip
PVT1	Diabetic Nephropathy
PVT1	Hodgkin'S Lymphoma
PVT1	Lymphoma
PVT1	Murine Plasmacytomas
PVT1	Ovarian Cancer
PVT1	Pancreas Cancer
PVT1	Prostat
PVT1	Renal Cancer
PVT1	Type 1 Diabetes
PVT1	Type 2 Diabetes
REST/CoREST-regulated lncRNAs	Huntington'S Disease
RMST	Rhabdomyosarcoma
RNA polymerase III-dependent lncRNAs	Diffuse Cerebral Hypomyelination With Cerebellar Atrophy And Hypoplasia Of The Corpus Callosum
RNA-a	Opitz–Kaveggia Syndrome
RNase MRP	Cartilage Hair Hypoplaisia
RP1-179N16.3	Nasopharyngeal Carcinoma
RP4-620F22.3	Enterovirus 74 Infection
RP5-843L14.1	Enterovirus 73 Infection
RRP1B	Cancer
RUNXOR	Hematopoietic Malignancies
SCAANT1	Spinocerebellar Ataxia Type 7
Scarb2	Heart Failure
SCHLAP1	Prostat
Sema3g	Ischemia/Reperfusion
SLC7A2-IT1A/B	Progressive Encephalopathy With Severe Infantile Anorexia
SNHG11	Obesity
SNHG16	Bladder Cancer
SNHG16	Colorectal Cancer
SNHG3	Alzheimer'S Disease
SNHG4	Myelodysplastic Syndrome
SNHG5	Lymphoma
SOX2-OT	Esophageal Squamous Cell Cancer
SOX2-OT	Alzheimer'S Disease
SOX2-OT	Neurodevelopmental Syndromes Associated With The Sox2 Locus
Sox4	Ischemia/Reperfusion
SPRY4-IT1	Esophageal Squamous Cell Cancer
SPRY4-IT1	Melanoma
SRA1	Breast Cancer
SRA1	Cardiomyopathy
SRA1	Human Dilated Cardiomyopathy
SRA1	Ovarian Cancer
SRA1	Uterus Cancer
Srsf9	Ischemia/Reperfusion
SUMO1P3	Gastric Cancer
TC0100223	Cancer
TC0101441	Cancer
TC0101686	Cancer
TCL6	Leukemia
TCL6	Lymphoma
TDRG1	Testicular Cancer
TERC	Dyskeratosis Congenita
TERC	Prostat
TERRA	Cancer
THRIL	Kawasaki Disease
TINCR	Squamous Cell Carcinoma
TRAF3IP2-AS1	Schizophrenia
Trp53cor1	Cancer
Trp53cor1	Colorectal Cancer
Trp53cor1	Tumor
Trpm3	Heart Failure
T-UCRs	Neuroblastoma
TUG1	B-Cell Neoplasms
TUG1	Bladder Cancer
TUG1	Huntington'S Disease
TUG1	Non-Small Cell Lung Cancer
TUSC8	Cervical Cancer
U1 spliceosomal lncRNA	Parkinson'S Disease
Ube3a-as	Angelman Syndrome
UBE3A-AS1	Angelman Syndrome
UBE3A-AS1	Prader-Willi Syndrome
UBE3A-ATS	Angelman Syndrome
uc.115-	Heart Failure
uc.184+	Heart Failure
UCA1	Bladder Cancer
UCA1	Oral Squamous Cell Carcinoma
UCA1	Pancreaticobiliary Maljunction
UCA1	Squamous Carcinoma
UCA1	Tongue Squamous Cell Carcinomas
UCA1	Tumor
UCH1LAS	Parkinson'S Disease
VL30 LTRs	Hepatocelluar Carcinoma
WRAP53	Cancer
WRAP53	Dyskeratosis Congenita
WT1-AS	Acute Myeloid Leukemia
WT1-AS	Wilms' Tumor
Wt1os	Ischemia/Reperfusion
XIST	Bladder Cancer
XIST	Breast Cancer
XIST	Cancer
XIST	Female Cancers
XIST	Klinefelter'S Syndrome
XIST	Testicular Cancer
Yiya	Cancer
ZFAT-AS1	Autoimmune Disease
Zim3	Heart Failure
ZNFX1-AS1	Breast Cancer
ZNFX1-AS1	Ductal Carcinoma
PVT1	Gastric Cancer
LINC01133	Lung Squamous Cell Cancer
lnc-LCE5A-1	Head And Neck Squamous Cell Carcinoma
lnc-KCTD6-3	Head And Neck Squamous Cell Carcinoma
UCA1	Gastric Cancer
antisense to Uchl1 (AS Uchl1)	Parkinson'S Disease
SPRY4-IT1	Gastric Cancer
LOC728228	Lung Cancer
MALAT1	Glioblastoma
H19	Coronary Artery Disease
tumour suppressor candidate 7 (TUSC7)	Gastric Cancer
HIF1A-AS1	Cardiovascular Disease
UCA1	Hepatocellular Carcinoma
lncRNA-ATB	Colorectal Cancer
Arid2-IR	Renal Inflammation
TINCR	Gastric Cancer
NRON	Aids
MALAT2-activated long noncoding RNA	Gastric Cancer
DRAIC/PCAT29	Prostate Cancer, Bladder Cancer, Low-Grade Gliomas, Lung Adenocarcinoma, Stomach Adenocarcinoma, Renal Clear Cell Carcinoma, Hepatocellular Carcinoma, Skin Melanoma
DANCR	Postmenopausal Osteoporosis
MRAK052686	Nonalcoholic Fatty Liver Disease (Nafld)
Abhd11os	Neurodegenerative Diseases
MALAT1	Renal Cell Carcinoma (Rcc)
Androgen Receptor Coregulator CTBP1-AS	Polycystic Ovary Syndrome
long stress-induced non-coding transcript 5 (LSINCT5)	Gastric Cancer,Colorectal Cancer
NBAT-1	Neuroblastoma
prostate cancer gene expression marker 1 (PCGEM1)	Prostate Cancer
SChLAP1	Prostate Cancer
PCA3	Prostate Cancer
linc-POU3F3	Glioma
MALAT1	Multiple Myeloma
Neat1	Infertility
MALAT1	Diabetes Mellitus
ENST00000480739	Pancreatic Ductal Adenocarcinoma
lnc-SCA7	Spinocerebellar Ataxia Type 7 (Sca7)
HOST2	Epithelial Ovarian Cancer
GAPLINC	Gastric Cancer
RP5-833A20.1	Atherosclerosis
lincRNA-RoR	Triple-Negative Breast Cancer
AC006050.3-003	Lung Squamous Cell Carcinoma
LOC285194	Esophageal Squamous Cell Carcinoma (Escc)
AB074278	Bladder Cancer
Xist	Membranous Nephropathy (Mn)
lincRNA-p21	Atherosclerosis
cyclin-dependent kinase inhibitor 2B antisense RNA (CDKN2B-AS)	Endometriosis
wingless-type MMTV integration site family member 4 (WNT4)	Endometriosis
HOX transcript antisense RNA (HOTAIR)	Renal Carcinoma
Urothelial cancer associated 1 (UCA1)	Carcinoma Of The Urinary Bladder
HA117	Hirschsprung'S Disease
miR-21	Laryngeal Squamous Cell Carcinoma
TARID	Cancer
PVT1	Hepatocellular Carcinoma
hypoxia inducible factor 1A antisense RNA 2	Acute Myocardial Infarction
cyclin-dependent kinase inhibitor 2B antisense RNA 1 (ANRIL)	Acute Myocardial Infarction
member 1 opposite strand/antisense transcript 1 (KCNQ1OT1)	Acute Myocardial Infarction
metastasis-associated lung adenocarcinoma transcript 1	Acute Myocardial Infarction
myocardial infarction-associated transcript	Acute Myocardial Infarction
XLOC_004562	H. Pylori-Related Diseases
XLOC_005912	H. Pylori-Related Diseases
XLOC_000620	H. Pylori-Related Diseases
XLOC_004122	H. Pylori-Related Diseases
XLOC_014388	H. Pylori-Related Diseases
Asb3	Cardiovascular And Renal Disease
Chac2	Cardiovascular And Renal Disease
Pex11b	Cardiovascular And Renal Disease
Sp5	Cardiovascular And Renal Disease
