# Supplementary material for: IDLDA: An Improved Diffusion Model for Predicting LncRNA–Disease Associations
Source: Front Genet. 2019 Dec 6;10:1259. doi: 10.3389/fgene.2019.01259 (PMC6909379; doi:10.3389/fgene.2019.01259)
Supplement: Supplementary Table 5 — Performance_comparison_of_different_methods. [file Table_5.xlsx]

## Sheet: Sheet1
	IDLDA	Yang's	KATZLDA	LRLSLDA	Ping's	DSCMF
AUROC	0.9513	0.6532	0.4948	0.5328	0.5544	0.7605
AUPR	0.0655	0.0152	0.0061	0.0063	0.0069	0.0281
AUROC: Area Under Receiver Operating Characteristic Curve
AUPR: Area Under Precision-Recall-curve
